# Supplementary material for: Contemporary status of insecticide resistance in the major Aedes vectors of arboviruses infecting humans
Source: PLoS Negl Trop Dis. 2017 Jul 20;11(7):e0005625. doi: 10.1371/journal.pntd.0005625 (PMC5518996; doi:10.1371/journal.pntd.0005625)
Supplement: S2 File — (XLSX) [file pntd.0005625.s002.xlsx]

## Sheet: Sheet9
Row Labels
benzolyurea
diflubenzuron
WHO 1981 bioassay
Brazil
carbamate
Bendiocarb
bottle bioassay
Thailand
CDC bottle bioassay
Mexico
WHO adult bioassay
Colombia
Malaysia
Panama
Thailand
WHO larval bioassay
Costa Rica
Panama
(blank)
Brazil
WHO 1998 adult bioassay
Portugal
Adult susceptibility assay
India
CDC bottle assay
Brazil
Dose Diagnostic Bioassay
Puerto Rico
Insecticide coated vial technique of Plapp, 1971
USA
Carbaryl
Larval bioassay
India
WHO adult bioassay
India
carbufuran
WHO adult bioassay
India
methomyl
Larval bioassay
Pakistan
propoxur
bottle bioassay
Thailand
CDC bottle bioassay
Colombia
Venezuela
Larval bioassay
Brazil
India
WHO adult bioassay
Cameroon
Cape Verde
Cote d'Ivoire
Gabon
India
Malaysia
Panama
Senegal
Sri Lanka
Thailand
WHO larval bioassay
India
Mexico
Panama
United States of America
Venezuala
diagnostic dose
French Guiana
WHO Dose Diagnostic Bioassay
India
Thailand
Adult susceptibility assay
India
Dose Diagnostic Bioassay
India
Venezuela
Dose Response Bioassay
French Polynesia
Larval bioassay as described by Mulla et al (1982) and Ali et al (1999)
USA
thiodicarb
Larval bioassay
Pakistan
Bayer 37344
Larval bioassay
India
Bayer 39007
Larval bioassay
India
Carbofuran
Larval bioassay
India
methiocarb
Larval bioassay
India
Sevin
Larval bioassay
Burkina Faso
growth regulator
pyriproxyfen
WHO 2016 bioassay
Brazil
organochlorine
DDT
CDC bottle bioassay
Colombia
Larval bioassay
Colombia
French Guiana
Guadeloupe
India
Malaysia
Myanmar
Nigeria
Pakistan
Thailand
Trinidad and Tobago
Venezuela
Vietnam
Cambodia
Puerto Rico
USA
Fiji
Jamaica
St Vincent
Anguilla
Dominica
Grenada
Guyana
St Kitts
Burkina Faso
Virgin Islands
WHO adult bioassay
Cameroon
Cape Verde
Colombia
Gabon
Ghana
India
Malaysia
Mexico
Nigeria
Senegal
Sri Lanka
Thailand
United States of America
Lao People's Democratic Republic
WHO larval bioassay
China
India
Lao People's Democratic Republic
WHO 1998 adult bioassay
Portugal
WHO Dose Diagnostic Bioassay
Cuba
India
Sri Lanka
Adult susceptibility assay
India
Dose Diagnostic Bioassay
India
Thailand
Cambodia
Dominican Republic
Dose Response Bioassay
India
USA
Larval Dose Response Bioassay
Brazil
India
Vietnam
French Polynesia
Dieldrin
Larval bioassay
French Guiana
Guadeloupe
India
Malaysia
Myanmar
Nigeria
Pakistan
Thailand
Trinidad and Tobago
Venezuela
Vietnam
Cambodia
USA
Fiji
St Vincent
Anguilla
Dominica
Guyana
St Kitts
Burkina Faso
Congo
Virgin Islands
WHO adult bioassay
Malaysia
WHO larval bioassay
India
WHO Dose Diagnostic Bioassay
India
Adult susceptibility assay
India
Dose Diagnostic Bioassay
India
endosulfan
WHO adult bioassay
India
lindane
Larval bioassay
Nigeria
WHO adult bioassay
India
WHO larval bioassay
China
HCH
Larval bioassay
French Guiana
Guadeloupe
Malaysia
Myanmar
Venezuela
Puerto Rico
St Vincent
Anguilla
Dominica
Guyana
St Kitts
Burkina Faso
Congo
WHO larval bioassay
India
Larval Dose Response Bioassay
India
Methoxychlor
WHO larval bioassay
India
organophosphate
chlorpyrifos
Brogden and McAllister bottle bioassay
Mexico
CDC bottle bioassay
Mexico
Larval bioassay
Cuba
Pakistan
Trinidad and Tobago
Venezuela
Puerto Rico
Antigua
Jamaica
St Lucia
St Vincent
Anguilla
British Virgin Islands
Dominica
Guyana
Suriname
WHO larval bioassay
Cuba
Mexico
WHO Dose Diagnostic Bioassay
Cuba
Dose Response Bioassay
French Polynesia
Insecticide coated vial technique of Plapp, 1971
USA
Larval bioassay as described by Mulla et al (1982) and Ali et al (1999)
USA
fenitrothion
CDC bottle bioassay
Brazil
Colombia
Venezuela
Larval bioassay
India
Nigeria
Trinidad and Tobago
Venezuela
Puerto Rico
Antigua
Jamaica
St Lucia
St Vincent
Anguilla
Aruba
Bahamas
Barbados
Dominica
Grenada
Guyana
St Kitts
Suriname
WHO adult bioassay
Cameroon
Cape Verde
Colombia
French Guiana
Gabon
India
Malaysia
Panama
Senegal
WHO larval bioassay
China
Costa Rica
Cuba
India
Panama
(blank)
Brazil
diagnostic dose
French Guiana
Surinam
WHO 1998 adult bioassay
Portugal
WHO Dose Diagnostic Bioassay
India
Thailand
dose-response
French Guiana
Adult susceptibility assay
India
CDC bottle assay
Brazil
Dose Diagnostic Bioassay
India
Thailand
Venezuela
Puerto Rico
WHO 1981 bioassay
Brazil
Dose Response Bioassay
French Polynesia
Larval Dose Response Bioassay
India
Fenthion
CDC bottle bioassay
Trinidad and Tobago
CDC larval bioassay
Trinidad and Tobago
Larval bioassay
Cuba
India
Myanmar
Nigeria
Trinidad and Tobago
Venezuela
Puerto Rico
Antigua
Jamaica
St Lucia
St Vincent
Anguilla
Aruba
Bahamas
Barbados
British Virgin Islands
Dominica
Grenada
Guyana
St Kitts
Suriname
Burkina Faso
WHO adult bioassay
India
WHO larval bioassay
Cuba
India
dose-response
French Guiana
Dose Response Bioassay
French Polynesia
Larval Dose Response Bioassay
India
malathion
bottle bioassay
Thailand
Brogdon and McAllister bottle assay
Cape Verde
CDC bottle bioassay
Brazil
Colombia
Haiti
Trinidad and Tobago
United States of America
Venezuela
CDC larval bioassay
Trinidad and Tobago
Larval bioassay
Cuba
India
Malaysia
Myanmar
Thailand
Trinidad and Tobago
Venezuela
Cambodia
Puerto Rico
Antigua
Jamaica
St Lucia
St Vincent
Anguilla
Aruba
Bahamas
Barbados
British Virgin Islands
Dominica
Grenada
Guyana
Netherlands Antilles
St Kitts
Suriname
Burkina Faso
Virgin Islands
WHO adult bioassay
Colombia
India
Indonesia
Malaysia
Sri Lanka
Thailand
United States of America
Lao People's Democratic Republic
WHO bioassay
USA
WHO larval bioassay
China
Cuba
India
Mexico
Thailand
Venezuala
(blank)
Brazil
Malaysia
diagnostic dose
French Guiana
Surinam
WHO 1998 adult bioassay
Portugal
WHO Dose Diagnostic Bioassay
India
Sri Lanka
dose unique
French Guiana
Adult susceptibility assay
India
CDC bottle assay
Brazil
Dose Diagnostic Bioassay
Brazil
India
Thailand
Venezuela
Dominican Republic
Puerto Rico
WHO 1981 bioassay
Brazil
WHO 2016 bioassay
Brazil
Dose Response Bioassay
India
French Polynesia
USA
Larval Dose Response Bioassay
Costa Rica
Cuba
India
Venezuela
Puerto Rico
Jamaica
Insecticide coated vial technique of Plapp, 1971
Mexico
USA
WHO adult bioassay (2013)
Malaysia
Larval bioassay as described by Mulla et al (1982) and Ali et al (1999)
USA
methyl-pirimiphos
CDC bottle bioassay
Colombia
Venezuela
WHO adult bioassay
Singapore
WHO larval bioassay
Mexico
Venezuala
pirimiphos-methyl
CDC bottle bioassay
Colombia
Larval bioassay
Cuba
Venezuela
WHO adult bioassay
Singapore
WHO bioassay
Singapore
WHO larval bioassay
Cuba
profenofos
Larval bioassay
Pakistan
Temephos
CDC bottle bioassay
Brazil
Trinidad and Tobago
CDC larval bioassay
Trinidad and Tobago
dose-response larval bioassays
Brazil
Larval bioassay
Brazil
Cape Verde
Cuba
India
Malaysia
Trinidad and Tobago
Venezuela
Italy
Puerto Rico
Antigua
Jamaica
St Lucia
St Vincent
Anguilla
Aruba
Bahamas
Barbados
British Virgin Islands
Dominica
Grenada
Guyana
Netherlands Antilles
St Kitts
Suriname
MoReNAa bioassay protocol
Brazil
WHO adult bioassay
India
WHO larval bioassay
Brazil
Cameroon
China
Colombia
Costa Rica
Cuba
Gabon
India
Indonesia
Malaysia
Martinique
Mayotte
Mexico
Singapore
Thailand
United States of America
Venezuela
El Salvador
Venezuala
Cayman Islands
Italy
Lao People's Democratic Republic
USA
WHO larvel bioassay
India
(blank)
Brazil
Argentina
diagnostic dose
French Guiana
Surinam
dose-response
French Guiana
dose-response
French Guiana
WHO 1981 bioassay
Brazil
Paraguay
Dose Response Bioassay
French Polynesia
Larval Dose Response Bioassay
Brazil
India
temephos pestanal
WHO bioassay
Colombia
WHO larval bioassay
Colombia
triazofos
Larval bioassay
Pakistan
Abate
Larval bioassay
India
dose-response
French Guiana
dose-response
French Guiana
Baytex
dose-response
French Guiana
Dursban
Larval bioassay
India
Sumithion
Larval bioassay
India
Diazinon
Larval bioassay
India
Myanmar
St Vincent
Burkina Faso
Bromophos
Larval bioassay
India
Nigeria
Dose Response Bioassay
French Polynesia
Parathion
Larval bioassay
Nigeria
Burkina Faso
Dichlorvos
Larval bioassay
Nigeria
Naled
Insecticide coated vial technique of Plapp, 1971
USA
Trichlorfon
WHO larval bioassay
China
pyrethroid
Bifenthrin
Brogdon and McAllister bottle bioassay
Mexico
Larval bioassay
India
WHO adult bioassay
Thailand
Cyfluthrin
CDC bottle bioassay
Colombia
Larval bioassay
Brazil
India
WHO adult bioassay
Colombia
Malaysia
Panama
Thailand
WHO larval bioassay
Cuba
Panama
WHO 1998 adult bioassay
Portugal
WHO Dose Diagnostic Bioassay
Cuba
Adult susceptibility assay
India
cyhalothrin
WHO larval bioassay
China
Cypermethrin
Brogdon and McAllister bottle assay
Cape Verde
Brogdon and McAllister bottle bioassay
Brazil
Mexico
CDC bottle bioassay
Brazil
Pakistan
Larval bioassay
Brazil
Cuba
India
Pakistan
Venezuela
WHO adult bioassay
Brazil
Singapore
Thailand
WHO larval bioassay
China
Costa Rica
(blank)
Brazil
WHO adulticide bioassay
Singapore
Dose Diagnostic Bioassay
Brazil
CDC bottle assay
Brazil
WHO 1981 bioassay
Brazil
WHO 2016 bioassay
Brazil
deltamethrin
Brogdon and McAllister bottle assay
Cape Verde
Brogdon and McAllister bottle bioassay
Mexico
CDC bottle bioassay
Brazil
Colombia
Haiti
Mexico
Pakistan
Venezuela
Larval bioassay
Cuba
India
Pakistan
Venezuela
MoReNAa bioassay protocol
Brazil
WHO adult bioassay
Brazil
Cameroon
Cape Verde
China
Colombia
Cote d'Ivoire
French Guiana
Gabon
Guadeloupe
India
Indonesia
Malaysia
Martinique
Mexico
New Caledonia
Nigeria
Panama
Senegal
Thailand
United States of America
Vietnam
Cayman Islands
Lao People's Democratic Republic
WHO larval bioassay
China
Costa Rica
Cuba
India
Panama
Lao People's Democratic Republic
(blank)
Brazil
diagnostic dose
French Guiana
Surinam
WHO 1998 adult bioassay
Portugal
WHO adulticide bioassay
Singapore
WHO Dose Diagnostic Bioassay
Cuba
India
Thailand
Adult susceptibility assay
India
CDC bottle assay
Brazil
Dose Diagnostic Bioassay
India
Thailand
WHO 1981 bioassay
Brazil
Dose Response Bioassay
India
French Polynesia
Larval Dose Response Bioassay
India
WHO adult bioassay (2013)
Malaysia
Larval bioassay as described by Mulla et al (1982) and Ali et al (1999)
USA
d-phenothrin
Brogdon and McAllister bottle bioassay
Mexico
Etofenprox
CDC bottle bioassay
Colombia
WHO adult bioassay
Colombia
Malaysia
Singapore
WHO larval bioassay
Singapore
WHO 1998 adult bioassay
Portugal
WHO 1981 bioassay
Brazil
Permethrin
bottle bioassay
Mexico
Brogdon and McAllister bottle bioassay
Mexico
CDC bottle bioassay
Colombia
Larval bioassay
Malaysia
WHO adult bioassay
Cape Verde
Colombia
Cote d'Ivoire
Ghana
India
Indonesia
Malaysia
Mexico
Nigeria
Senegal
Singapore
Sri Lanka
Taiwan
Thailand
Cayman Islands
Lao People's Democratic Republic
WHO bioassay
India
WHO larval bioassay
China
Colombia
Malaysia
Mexico
Singapore
Thailand
Lao People's Democratic Republic
WHO 1998 adult bioassay
Portugal
WHO adulticide bioassay
Singapore
WHO Dose Diagnostic Bioassay
Brazil
India
Thailand
WHO tube adult assay
Italy
Adult susceptibility assay
India
Dose Diagnostic Bioassay
India
Thailand
Venezuela
WHO 1981 bioassay
Brazil
Dose Response Bioassay
French Polynesia
USA
Larval Dose Response Bioassay
Brazil
Indonesia
Vietnam
French Polynesia
Insecticide coated vial technique of Plapp, 1971
USA
WHO adult bioassay (2013)
Malaysia
Larval bioassay as described by Mulla et al (1982) and Ali et al (1999)
USA
phenothrin
WHO adult bioassay
United States of America
prallethrin
WHO adult bioassay
United States of America
Z-cypermethrin
Brogdon and McAllister bottle bioassay
Mexico
α-cypermethrin
Brogdon and McAllister bottle bioassay
Mexico
WHO adult bioassay
Indonesia
Thailand
λ-cyhalothrin
bottle bioassay
Thailand
Brogdon and McAllister bottle bioassay
Mexico
CDC bottle bioassay
Colombia
Venezuela
Larval bioassay
Pakistan
WHO adult bioassay
Cape Verde
Colombia
Cote d'Ivoire
Indonesia
Malaysia
Panama
Senegal
Thailand
Cayman Islands
WHO larval bioassay
India
Mexico
Panama
WHO 1998 adult bioassay
Portugal
Dose Diagnostic Bioassay
Venezuela
Lambdacyhalothrin
Larval bioassay
Cuba
India
Venezuela
WHO larval bioassay
Cuba
WHO adulticide bioassay
Singapore
WHO Dose Diagnostic Bioassay
Cuba
India
Adult susceptibility assay
India
Dose Diagnostic Bioassay
Brazil
India
Indonesia
Vietnam
French Polynesia
Dimethrin
Larval bioassay
India
Alphamethrin
Larval bioassay
India
Fanvalerate
Larval bioassay
India
alphacypermethrin
WHO 1981 bioassay
Brazil
Betacypermethrin
WHO larval bioassay
Cuba
WHO Dose Diagnostic Bioassay
Cuba
Resmethrin
WHO larval bioassay
China
Dose Response Bioassay
USA
Insecticide coated vial technique of Plapp, 1971
USA
Larval bioassay as described by Mulla et al (1982) and Ali et al (1999)
USA
Betacyfluthrin
Larval bioassay
Brazil
Sumithrin
WHO larval bioassay
China
Tetramethrin
WHO larval bioassay
China
#N/A
40uM verapamil - temephos
WHO larval bioassay
Brazil
PBO - bendiocarb
WHO adult bioassay
Malaysia
PBO - DDT
WHO adult bioassay
Malaysia
PBO - deltamethrin
WHO adult bioassay
Malaysia
PBO - permethrin
WHO adult bioassay
Malaysia
(blank)
(blank)
(blank)
(blank)
Grand Total

## Sheet: Sheet2
Row Labels	Count of Site name
1958
organochlorine
(blank)
1965	117
carbamate	1
organochlorine	80
organophosphate	32
(blank)	4
1966	1
organochlorine	1
1967	85
carbamate	15
organochlorine	36
organophosphate	29
pyrethroid	5
1968	21
carbamate	3
organochlorine	12
organophosphate	5
pyrethroid	1
1969	10
organochlorine	2
organophosphate	8
1973	8
organochlorine	8
1974	1
organochlorine	1
1978	2
carbamate	1
organochlorine	1
1980	5
organochlorine	4
organophosphate	1
1982	2
organochlorine	1
organophosphate	1
1983	15
organochlorine	5
organophosphate	7
pyrethroid	3
1984	6
organophosphate	6
1987	3
carbamate	1
organophosphate	2
1988	16
carbamate	2
organochlorine	1
organophosphate	11
pyrethroid	2
1989	30
organophosphate	30
1990	67
carbamate	4
organochlorine	18
organophosphate	27
pyrethroid	18
1991	147
carbamate	1
organochlorine	36
organophosphate	61
pyrethroid	49
1992	23
carbamate	3
organochlorine	2
organophosphate	12
pyrethroid	6
1993	9
organochlorine	2
organophosphate	5
pyrethroid	2
1994	12
organochlorine	4
organophosphate	4
pyrethroid	4
1995	143
organophosphate	141
pyrethroid	2
1996	4
organophosphate	4
1997	38
organophosphate	26
pyrethroid	12
1998	14
organochlorine	3
organophosphate	3
pyrethroid	8
1999	148
organophosphate	107
pyrethroid	41
2000	27
carbamate	3
organochlorine	2
organophosphate	12
pyrethroid	10
2001	40
organophosphate	24
pyrethroid	16
2002	74
carbamate	2
neonicotinoid	2
organochlorine	2
organophosphate	39
phenylpyrazole	2
pyrethroid	23
(blank)	4
2003	68
0	2
carbamate	8
organochlorine	6
organophosphate	23
pyrethroid	29
2004	179
0	5
carbamate	23
organochlorine	1
organophosphate	92
pyrethroid	58
2005	548
carbamate	35
organochlorine	34
organophosphate	234
pyrethroid	245
2006	288
organochlorine	28
organophosphate	117
pyrethroid	143
2007	219
carbamate	24
organochlorine	29
organophosphate	69
pyrethroid	96
(blank)	1
2008	403
0	6
carbamate	42
organochlorine	27
organophosphate	99
oxadiazine	3
pyrethroid	226
2009	350
0	12
benzolyurea	1
carbamate	29
growth regulator	1
organochlorine	24
organophosphate	97
oxadiazine	6
pyrethroid	170
(blank)	10
2010	559
0	12
carbamate	81
organochlorine	25
organophosphate	202
oxadiazine	6
pyrethroid	216
#N/A	17
2011	296
0	10
benzolyurea	2
carbamate	16
growth regulator	20
organochlorine	19
organophosphate	108
pyrethroid	121
2012	115
benzolyurea	2
carbamate	2
organochlorine	9
organophosphate	46
pyrethroid	53
#N/A	3
2013	267
0	3
carbamate	30
organochlorine	43
organophosphate	75
pyrethroid	113
#N/A	3
2014	142
organochlorine	32
organophosphate	43
pyrethroid	67
2015	6
pyrethroid	6
(blank)
(blank)
Grand Total	4508

## Sheet: Sheet3
Row Labels	Count of Test value	Min of Start year	Min of End year	Max of End year2
Aedes aegypti	6122	1967	1958	2016
carbamate	248	1967	1965	2014
LC50	85	1967	1965	2013
adults	5		2009	2013
larvae	80	1967	1965	2013
mortality	163	2002	1978	2014
adults	163	2002	1978	2014
organochlorine	445	1967	1958	2015
LC50	218	1967	1958	2014
adults	29		1967	2013
larvae	189	1967	1958	2014
mortality	227	2005	1965	2015
adults	226	2005	1965	2015
larvae	1		2004	2004
organophosphate	3341	1967	1965	2016
LC50	1527	1967	1965	2016
adults	49	2009	2009	2016
larvae	1478	1967	1965	2015
mortality	1814	1996	1987	2016
adults	838	2000	1987	2016
larvae	976	1996	1996	2014
pyrethroid	2088	1967	1967	2016
LC50	344	1967	1967	2016
adults	136	2008	2008	2016
larvae	208	1967	1967	2014
mortality	1744	2000	1990	2016
adults	1711	2000	1990	2016
larvae	33	2000	2000	2011
Aedes albopictus	766	2004	1965	2016
carbamate	75	2007	1988	2013
LC50	44	2008	1988	2013
adults	4		1988	2013
larvae	40	2008	2002	2011
mortality	31	2007	1990	2013
adults	31	2007	1990	2013
organochlorine	92	2007	1965	2014
LC50	39		1965	2013
adults	2		2013	2013
larvae	37		1965	1991
mortality	53	2007	2003	2014
adults	49	2007	2003	2014
larvae	4	2014	2014	2014
organophosphate	295	2004	1980	2016
LC50	187	2006	1980	2016
adults	15	2014	1988	2016
larvae	172	2006	1980	2013
mortality	108	2004	1988	2016
adults	77	2004	1988	2016
larvae	31	2014	1988	2014
pyrethroid	304	2007	1988	2016
LC50	120	2008	1988	2016
adults	16	2014	1988	2016
larvae	104	2008	1990	2011
mortality	184	2007	1990	2016
adults	176	2007	1990	2016
larvae	8	2014	2014	2014
(blank)
(blank)
(blank)
(blank)
Grand Total	6888	1967	1958	2016

## Sheet: Sheet4
Row Labels
Aedes aegypti
carbamate
Bayer 37344
Bayer 39007
bendiocarb
carbaryl
carbofuran
methiocarb
propoxur
Sevin (carbaryl)
organochlorine
DDT
dieldrin
endosulfan
lindane
organophosphate
bromophos
chlorpyrifos
diazinon
dichlorvos
fenitrothion
fenthion
malathion
parathion
pirimiphos-methyl
temephos
Dursban (chlorpyrifos)
Abate (temephos)
Sumithion (fenitrothion)
Actellic (pirimiphos-methyl)
Ofonac (pyridafenthion)
Acifon (trichlorfon)
pyrethroid
bifenthrin
cyfluthrin
cyhalothrin
cypermethrin
deltamethrin
dimethrin
d-phenothrin
etofenprox
permethrin
resmethrin
z-cypermethrin
α-cypermethrin
λ-cyhalothrin
β-cyfluthrin
β-cypermethrin
fenvalerate
Icon (λ-cyhalothrin)
Fendona (α-cypermethrin)
Aralin (tetramethrin + cypermethrin)
Aedes albopictus
carbamate
bendiocarb
methomyl
propoxur
thiodicarb
organochlorine
DDT
dieldrin
lindane
methoxychlor
organophosphate
bromophos
chlorpyrifos
fenitrothion
fenthion
malathion
naled
pirimiphos-methyl
profenofos
temephos
trichlorfon
triazophos
pyrethroid
bifenthrin
cyfluthrin
cypermethrin
deltamethrin
etofenprox
permethrin
phenothrin
prallethrin
resmethrin
tetramethrin
α-cypermethrin
λ-cyhalothrin
(blank)
(blank)
(blank)
Grand Total

## Sheet: Sheet5
Row Labels
40uM verapamil - temephos
670
2012
Abate
1271
1995
1998
1485
1967
1494
1967
1508
1967
1968
70081
1967
Alphamethrin
1494
2004
1506
2005
Bayer 37344
1485
1967
1494
1967
1508
1967
70081
1967
Bayer 39007
1485
1967
1494
1967
1508
1967
70081
1967
Baytex
1271
1998
bendiocarb
689
2003
2011
944
2009
952
2009
955
2009
964
2009
1484
2013
1886
2013
1891
2010
1893
2010
1894
2010
1900
2010
1903
2007
2008
2011
2853
2009
2010
2865
2007
3257
1988
1006376
2013
(blank)
1987
2010
2011
Betacyfluthrin
689
2000
Betacypermethrin
1012
2002
1022
2002
bifenthrin
1494
2007
2858
2013
2865
2010
2866
2010
2884
2010
2902
2013
2919
2013
1006375
2009
Bromophos
1498
1990
1991
2230
1965
(blank)
1992
Bti
1271
2003
2004
1272
2004
3214
2002
carbaryl
1485
1967
1489
2009
1494
1967
1508
1967
1968
70081
1967
Carbofuran
1494
2004
carbufuran
1489
2009
chlorpyrifos
1012
2002
1022
1997
2002
1398
1995
2276
2008
2009
2010
2780
1995
3214
2002
3257
1995
3304
1997
3305
1997
3317
1997
1006353
2013
1006375
2009
1006376
2013
(blank)
1989
1992
1995
cyfluthrin
689
2000
935
2006
937
2010
2011
938
2011
943
2009
945
2011
946
2006
947
2011
950
2011
953
2011
957
2006
962
2011
1012
2002
1022
2002
1484
2013
1506
2004
1886
2013
1903
2007
2008
2011
2853
2005
2009
2010
70078
2008
(blank)
2010
cyhalothrin
903
2013
906
2013
929
2013
cypermethrin
666
1999
2001
2003
670
2009
680
2008
681
1999
683
2001
2003
689
1999
2000
2001
2003
690
1999
2001
903
2013
906
2013
929
2013
1022
1997
1506
2004
2276
2008
2009
2010
2658
2015
2858
2013
2865
2010
2866
2010
2884
2010
2902
2013
2919
2013
3304
1997
3305
1997
3317
1997
1006375
2009
(blank)
2007
2010
2011
2012
d-allethrin
1676
2008
1012330
2013
DDT
678
1998
806
1965
1990
816
2007
817
2007
820
2007
824
2007
901
1991
903
1991
904
1991
905
1991
906
1991
909
1991
912
1991
913
1991
920
1991
922
1991
924
1991
929
1991
935
2006
2007
937
2008
2010
2011
938
2011
943
2009
944
2009
945
2011
946
2006
947
2011
950
2011
951
2007
952
2009
953
2011
954
2007
955
2009
956
1965
957
2006
961
2007
962
2011
964
2009
1012
2002
1022
2002
1278
2007
1324
2013
2014
1325
2013
2014
1327
2014
1328
2013
2014
1329
2013
1400
1965
1484
2013
1485
1967
2004
2005
1487
1980
2012
2013
1489
1967
2000
2005
2009
2012
2013
1490
1992
2013
1491
2013
1492
2012
1494
1967
1994
2005
2013
1495
2003
2012
2013
1498
1973
1974
1990
1991
2005
2013
1506
2006
1508
1967
1968
2005
2006
1511
1983
1886
2009
1891
2010
1893
2010
1894
1965
2010
1900
1965
2010
1903
1965
2011
2230
1965
2011
2012
2277
1965
2636
2009
2740
2006
2853
1965
1966
1967
1968
1969
2005
2008
2009
2010
3223
1965
2011
3232
1965
1982
1983
3244
2011
3308
1965
3321
1965
40284
1965
67153
1965
70078
2008
70081
1967
1993
70082
2012
1006353
2010
1012302
1965
1012330
1965
1012357
1998
(blank)
1958
1965
1988
1990
1998
2008
2009
2010
2014
deltamethrin
666
2006
670
2007
673
2006
2008
2013
675
2006
676
2006
677
2006
680
2008
687
2007
2010
689
2011
816
2007
817
2007
820
2007
824
2007
903
1991
2014
904
1991
905
1991
906
1991
913
1991
920
1991
922
1991
929
1991
935
2006
2007
937
2008
2010
2011
938
2011
941
2007
2011
942
2007
943
2009
944
2009
945
2011
946
2006
947
2011
950
2011
951
2007
952
2009
953
2011
954
2007
955
2009
957
2006
961
2007
962
2011
964
2009
1012
2002
1022
1997
2002
1271
2000
2002
2004
2006
2007
2008
2009
2010
2011
2012
2013
2014
1272
2004
2006
2009
2010
2011
2012
2014
1278
2007
1484
2013
1487
2012
2013
1489
2000
2009
2012
2013
1490
2013
1491
2013
1492
2012
1494
1994
2010
2013
1495
2003
2012
2013
1498
1990
1991
2013
1506
2004
2005
1886
2009
1891
2010
1893
2010
1894
2010
1898
2012
1900
2009
2010
1903
2011
2230
2011
2012
2276
2008
2009
2010
2636
2009
2658
2015
2774
2012
2013
2777
2012
2779
2005
2853
2005
2008
2009
2010
2854
2008
2856
2005
2858
2005
2008
2013
2859
2008
2011
2860
2005
2008
2011
2861
2005
2008
2862
2008
2863
2008
2864
2008
2865
2005
2008
2010
2866
2008
2010
2011
2868
2008
2011
2869
2008
2011
2872
2011
2875
2005
2876
2005
2878
2005
2008
2879
2008
2013
2884
2010
2885
2004
2888
2005
2008
2889
2008
2890
2008
2891
2011
2893
2005
2013
2895
2010
2897
2008
2898
2008
2899
2008
2902
2013
2903
2008
2904
2005
2910
2005
2911
2008
2913
2008
2916
2008
2917
2008
2918
2008
2011
2919
2013
2922
2008
2923
2005
3214
2002
3223
2011
3244
2011
3304
1997
3305
1997
3315
2008
2012
3317
1997
3322
2008
2012
3323
2008
2012
16838
2010
68742
2008
70078
2008
70081
1993
70082
2012
1006353
2010
1006375
2009
1006376
2013
1012376
2009
1013669
2012
1013686
2012
(blank)
1992
2007
2009
2010
2011
2012
2013
2014
Diazinon
1485
1967
1494
1967
1508
1967
40284
1965
70081
1967
1012330
1965
(blank)
1965
Dichlorvos
2230
1984
dieldrin
806
1965
978
1965
1400
1965
1484
2013
1485
1967
1487
1980
1489
1967
2000
1490
1992
1494
1967
1495
2003
1508
1967
1968
1891
2010
1893
2010
1894
1965
2010
1900
2010
1903
1965
2011
2013
2230
1965
2277
1965
2853
1965
3232
1965
3308
1965
40284
1965
67153
1965
70080
1978
70081
1967
1012302
1965
1012330
1965
(blank)
1958
1965
diflubenzuron
(blank)
2009
2011
2012
Dimethrin
1485
1967
1494
1967
1508
1967
1968
70081
1967
d-phenothrin
1006375
2009
Dursban
1485
1967
1494
1967
1508
1967
1968
70081
1967
emamectin benzoate
2276
2008
2009
2010
endosulfan
1489
2009
etofenprox
935
2006
946
2006
957
2006
1886
2012
1903
2011
(blank)
2010
2011
Fanvalerate
1506
2005
fenitrothion
666
1999
672
1999
681
1999
683
1999
689
1999
2003
2011
690
1999
816
2007
817
2007
820
2007
824
2007
901
1991
903
1991
904
1991
905
1991
906
1991
909
1991
912
1991
913
1991
920
1991
922
1991
929
1991
935
2006
937
2008
2010
2011
938
2011
941
2007
2011
942
2010
943
2009
944
2009
945
2011
946
2006
947
2011
948
2010
950
2011
951
2010
952
2009
953
2011
954
2010
955
2009
957
2006
961
2010
962
2011
964
2009
1012
2002
1022
2002
1271
1995
1998
2002
2004
2006
2007
2009
2012
1272
2006
2009
1278
2007
1398
1995
1400
1995
1484
2013
1485
2004
1487
1980
1489
2000
2009
1490
1992
1494
1967
1495
2003
1498
1990
1991
1506
2005
1508
1968
1511
1983
1886
2013
1898
2012
1903
2007
2008
2011
2230
1965
2636
2009
2774
2012
2777
2012
2780
1995
2856
2005
2858
2005
2860
2005
2861
2005
2865
2005
2875
2005
2876
2005
2878
2005
2885
2004
2888
2005
2893
2005
2904
2005
2910
2005
2923
2005
3305
1992
1995
3313
1992
2013
(blank)
1987
1989
1992
1995
2009
2010
2011
fenthion
1012
2002
1022
1997
2002
1271
1995
1398
1995
1400
1995
1484
2013
1485
1967
2004
1487
2013
1489
2005
2009
1494
1967
2010
1498
2005
2010
1506
2005
2006
1508
1967
1968
2005
2006
1511
1983
2230
1965
2780
1995
3304
1997
3305
1995
1997
3308
1965
3317
1997
40284
1965
70081
1967
1012330
1965
(blank)
1965
1989
1992
1995
2006
Fipronyl
3214
2002
HCH
978
1965
1400
1965
1487
1980
1511
1983
1894
1965
1903
1965
3308
1965
40284
1965
1012330
1965
(blank)
1965
Imidocloprid
3214
2002
indoxacarb
2276
2008
2009
2010
Lambda BHC
(blank)
1958
Lambdacyhalothrin
678
1998
1012
2002
1022
1997
2002
1484
2013
1489
2000
1495
2003
1506
2004
2660
2006
2662
2006
2663
2006
2665
2006
3304
1997
3305
1997
3317
1997
70078
2008
1012357
1998
1013686
1998
(blank)
1998
lindane
901
1991
903
1991
905
1991
906
1991
909
1991
912
1991
913
1991
920
1991
922
1991
924
1991
929
1991
1489
2009
2230
1965
malathion
666
1999
672
1999
681
1999
683
1999
689
1999
2001
2003
690
1999
806
1965
901
1991
903
1991
904
1991
905
1991
906
1991
909
1991
912
1991
913
1991
920
1991
922
1991
924
1991
929
1991
935
2006
937
2008
2010
2011
938
2011
941
2007
2011
942
2010
943
2009
944
2009
945
2011
946
2006
947
2011
948
2010
950
2011
951
2010
952
2009
953
2011
954
2010
955
2009
957
2006
961
2010
962
2011
964
2009
1012
1997
2002
1022
1997
2002
1271
2000
2003
2004
2009
2014
1272
2004
2014
1398
1995
1400
1995
1484
2013
1485
1967
2004
2005
1487
2012
2013
1489
2000
2005
2009
1490
1992
2013
1491
2013
1494
1967
1994
2004
2007
2013
1495
2003
2013
1498
1990
1991
2005
2013
1506
2005
2006
1508
1967
1968
2005
1511
1983
1886
2009
1891
2010
1893
2010
1894
2004
2010
1898
2012
1900
1965
2010
1903
2007
2008
2011
2740
2006
2772
1965
2777
2012
2780
1995
2853
1965
2005
2008
2009
2010
2865
2007
2878
2004
2879
2004
2885
2004
2890
2004
2916
2004
2918
2004
3214
2002
3223
2011
3232
1982
1983
3234
1988
3244
2011
2012
3257
1988
1995
3304
1997
3305
1992
1995
1997
2003
3308
1965
3313
1992
2013
3315
2010
3317
1997
3322
1997
2010
3323
2010
40284
1965
67153
1965
70078
2008
70081
1967
1993
1006353
2013
1006374
1995
1012330
1965
1013686
2012
(blank)
1965
1969
1987
1989
1990
1992
1995
1997
2006
2008
2010
2011
2012
2014
methiocarb
1494
1967
1508
1968
methomyl
2276
2008
2009
2010
methoprene
3223
2011
3244
2011
3252
2011
(blank)
2011
Methoxychlor
1487
1980
methyl-pirimiphos
941
2011
3305
2003
3313
2013
1006353
2013
(blank)
2010
Naled
3257
1988
OMS-437
2230
1965
OMS-711
2230
1965
OMS-786
2230
1965
Parathion
2230
1965
40284
1965
PBO - bendiocarb
1891
2010
1894
2010
1900
2010
PBO - DDT
1891
2010
1894
2010
1900
2010
PBO - deltamethrin
1891
2010
1894
2010
1900
2010
PBO - permethrin
1508
2013
1891
2010
1893
2010
1894
2010
1900
2010
PBO + sumithrin
3244
2012
permethrin
666
1999
678
1998
681
1999
689
1999
690
1999
903
1991
904
1991
905
1991
906
1991
913
1991
920
1991
922
1991
925
2008
929
1991
935
2006
937
2010
2011
938
2011
943
2009
945
2011
946
2006
947
2011
950
2011
953
2011
956
2010
957
2006
962
2011
1324
2013
2014
1325
2013
2014
1327
2014
1328
2013
2014
1329
2013
1484
2013
1487
2012
2013
1489
2000
2009
2012
2013
1492
2012
1495
2003
2012
1508
2013
1622
2015
1886
2013
1891
2010
1893
2010
1894
2004
2008
2010
2011
1898
2012
1900
2009
2010
1903
2007
2008
2011
2230
2012
2636
2009
2658
2015
2853
2005
2008
2009
2010
2854
2008
2856
2005
2858
2005
2008
2013
2859
2008
2011
2860
2005
2008
2861
2005
2008
2862
2008
2863
2008
2864
2008
2865
2005
2008
2010
2866
2008
2010
2868
2008
2869
2008
2875
2005
2876
2005
2878
2004
2005
2008
2879
2004
2008
2012
2884
2010
2885
2004
2888
2005
2008
2010
2889
2008
2890
2004
2008
2011
2893
2005
2895
2010
2897
2008
2898
2008
2899
2008
2901
2010
2902
2013
2903
2008
2904
2005
2910
2005
2911
2008
2913
2008
2916
2004
2008
2917
2008
2918
2004
2008
2919
2013
2922
2008
2923
2005
3214
2002
3232
1983
3257
1995
3305
1992
3313
1992
16838
2010
68742
2008
70078
2008
70082
2012
1006353
2010
2013
1006369
2010
1006375
2009
1006376
2010
1012302
1999
1012357
1998
1013669
2012
1013686
1998
(blank)
1992
1998
2008
2009
2010
2011
2012
2014
phenothrin
3223
2011
3244
2011
pirimiphos-methyl
937
2010
2011
938
2011
945
2011
947
2011
950
2011
953
2011
962
2011
1012
2002
1022
1997
2002
3304
1997
3305
1997
3317
1997
(blank)
1998
1999
2004
prallethrin
3223
[truncated: 688 more rows]

## Sheet: field samples
ID	Publication year	Start year	End year	Site name	Country	Latitude	Longitude	Site notes	Species	Collection method	Generation tested	Life stage tested	Number tested	Protocol	Insecticide	Insecticide class	Test value type	Test value	Test unit	RR from study	Susceptible strain	Discriminating dose	Discriminating dose unit	Exposure duration	Duration unit	Primary source	Secondary source
1	2016	2011	2011	Jacarezinho town	Brazil	-23.1606	-49.9694		Aedes aegypti	Egg collections	F1	larvae	320	WHO larval bioassay	temephos	organophosphate	mortality	82	%			0.0162	ppm			Aguirre-Obando OA, Pietrobon AJ, Dalla Bona AC, Navarro-Silva MA (2016) Contrasting patterns of insecticide resistance and knockdown resistance (kdr) in Aedes aegypti populations from Jacarezinho (Brazil) after a Dengue Outbreak. Revista Brasileira De Entomologia 60: 94-100.	Moyes CL (2016) literature review
2	2016	2012	2012	Jacarezinho town, region I	Brazil	-23.1606	-49.9694		Aedes aegypti	Egg collections	F1	larvae	320	WHO larval bioassay	temephos	organophosphate	mortality	95	%			0.0162	ppm			Aguirre-Obando OA, Pietrobon AJ, Dalla Bona AC, Navarro-Silva MA (2016) Contrasting patterns of insecticide resistance and knockdown resistance (kdr) in Aedes aegypti populations from Jacarezinho (Brazil) after a Dengue Outbreak. Revista Brasileira De Entomologia 60: 94-100.	Moyes CL (2016) literature review
3	2016	2011	2011	Jacarezinho town, region I	Brazil	-23.1606	-49.9694		Aedes aegypti	Egg collections	F1	larvae	3200	dose-response larval bioassays	temephos	organophosphate	LC50	0.0103	ppm	3	Rockefeller					Aguirre-Obando OA, Pietrobon AJ, Dalla Bona AC, Navarro-Silva MA (2016) Contrasting patterns of insecticide resistance and knockdown resistance (kdr) in Aedes aegypti populations from Jacarezinho (Brazil) after a Dengue Outbreak. Revista Brasileira De Entomologia 60: 94-100.	Moyes CL (2016) literature review
5	2016	2012	2012	Jacarezinho town, region I	Brazil	-23.1606	-49.9694		Aedes aegypti	Egg collections	F1	larvae	3200	dose-response larval bioassays	temephos	organophosphate	LC50	0.0066	ppm	1.9	Rockefeller					Aguirre-Obando OA, Pietrobon AJ, Dalla Bona AC, Navarro-Silva MA (2016) Contrasting patterns of insecticide resistance and knockdown resistance (kdr) in Aedes aegypti populations from Jacarezinho (Brazil) after a Dengue Outbreak. Revista Brasileira De Entomologia 60: 94-100.	Moyes CL (2016) literature review
7	2016	2013	2013	San Lorenzo	Mexico	20.8923	-89.7322		Aedes aegypti	Egg collections	F0-F1	adults	60	CDC bottle bioassay	deltamethrin	pyrethroid	mortality	62.7	%			10	µg/bottle	30	min	Deming R, Manrique-Saide P, Barreiro AM, Cardena EUK, Che-Mendoza A, et al. (2016) Spatial variation of insecticide resistance in the dengue vector Aedes aegypti presents unique vector control challenges. Parasites & Vectors 9.	Moyes CL (2016) literature review
11	2016	2013	2013	Conkal	Mexico	21.0747	-89.52		Aedes aegypti	Egg collections	F0-F1	adults	60	CDC bottle bioassay	deltamethrin	pyrethroid	mortality	88.1	%			10	µg/bottle	30	min	Deming R, Manrique-Saide P, Barreiro AM, Cardena EUK, Che-Mendoza A, et al. (2016) Spatial variation of insecticide resistance in the dengue vector Aedes aegypti presents unique vector control challenges. Parasites & Vectors 9.	Moyes CL (2016) literature review
12	2016	2013	2013	San Lorenzo	Mexico	20.8923	-89.7322		Aedes aegypti	Egg collections	F0-F1	adults	60	CDC bottle bioassay	bendiocarb	carbamate	mortality	100	%			12.5	µg/bottle	30	min	Deming R, Manrique-Saide P, Barreiro AM, Cardena EUK, Che-Mendoza A, et al. (2016) Spatial variation of insecticide resistance in the dengue vector Aedes aegypti presents unique vector control challenges. Parasites & Vectors 9.	Moyes CL (2016) literature review
13	2016	2013	2013	Acanceh	Mexico	20.8129	-89.4516		Aedes aegypti	Egg collections	F0-F1	adults	60	CDC bottle bioassay	bendiocarb	carbamate	mortality	100	%			12.5	µg/bottle	30	min	Deming R, Manrique-Saide P, Barreiro AM, Cardena EUK, Che-Mendoza A, et al. (2016) Spatial variation of insecticide resistance in the dengue vector Aedes aegypti presents unique vector control challenges. Parasites & Vectors 9.	Moyes CL (2016) literature review
14	2016	2013	2013	Progreso	Mexico	21.2482	-89.66		Aedes aegypti	Egg collections	F0-F1	adults	60	CDC bottle bioassay	bendiocarb	carbamate	mortality	95	%			12.5	µg/bottle	30	min	Deming R, Manrique-Saide P, Barreiro AM, Cardena EUK, Che-Mendoza A, et al. (2016) Spatial variation of insecticide resistance in the dengue vector Aedes aegypti presents unique vector control challenges. Parasites & Vectors 9.	Moyes CL (2016) literature review
15	2016	2013	2013	Hunucma	Mexico	21.0164	-89.8771		Aedes aegypti	Egg collections	F0-F1	adults	60	CDC bottle bioassay	bendiocarb	carbamate	mortality	100	%			12.5	µg/bottle	30	min	Deming R, Manrique-Saide P, Barreiro AM, Cardena EUK, Che-Mendoza A, et al. (2016) Spatial variation of insecticide resistance in the dengue vector Aedes aegypti presents unique vector control challenges. Parasites & Vectors 9.	Moyes CL (2016) literature review
16	2016	2013	2013	Conkal	Mexico	21.0747	-89.52		Aedes aegypti	Egg collections	F0-F1	adults	60	CDC bottle bioassay	bendiocarb	carbamate	mortality	100	%			12.5	µg/bottle	30	min	Deming R, Manrique-Saide P, Barreiro AM, Cardena EUK, Che-Mendoza A, et al. (2016) Spatial variation of insecticide resistance in the dengue vector Aedes aegypti presents unique vector control challenges. Parasites & Vectors 9.	Moyes CL (2016) literature review
18	2016	2013	2013	Acanceh	Mexico	20.8129	-89.4516		Aedes aegypti	Egg collections	F0-F1	adults	60	CDC bottle bioassay	chlorpyrifos	organophosphate	mortality	13.8	%			50	µg/bottle	30	min	Deming R, Manrique-Saide P, Barreiro AM, Cardena EUK, Che-Mendoza A, et al. (2016) Spatial variation of insecticide resistance in the dengue vector Aedes aegypti presents unique vector control challenges. Parasites & Vectors 9.	Moyes CL (2016) literature review
20	2016	2013	2013	Hunucma	Mexico	21.0164	-89.8771		Aedes aegypti	Egg collections	F0-F1	adults	60	CDC bottle bioassay	chlorpyrifos	organophosphate	mortality	57.2	%			50	µg/bottle	30	min	Deming R, Manrique-Saide P, Barreiro AM, Cardena EUK, Che-Mendoza A, et al. (2016) Spatial variation of insecticide resistance in the dengue vector Aedes aegypti presents unique vector control challenges. Parasites & Vectors 9.	Moyes CL (2016) literature review
22	2016	2013	2013	Tamale	Ghana	9.41395	-0.847516		Aedes aegypti	Larva/pupa collections	F0-F1	adults	60	WHO adult bioassay	permethrin	pyrethroid	mortality	90	%			0.75	%	1	hours	Kawada H, Higa Y, Futami K, Muranami Y, Kawashima E, et al. (2016) Discovery of Point Mutations in the Voltage-Gated Sodium Channel from African Aedes aegypti Populations: Potential Phylogenetic Reasons for Gene Introgression. Plos Neglected Tropical Diseases 10.	Moyes CL (2016) literature review
23	2016	2013	2013	Kintampo	Ghana	8.05783	-1.72661		Aedes aegypti	Larva/pupa collections	F0-F1	adults	60	WHO adult bioassay	permethrin	pyrethroid	mortality	75	%			0.75	%	1	hours	Kawada H, Higa Y, Futami K, Muranami Y, Kawashima E, et al. (2016) Discovery of Point Mutations in the Voltage-Gated Sodium Channel from African Aedes aegypti Populations: Potential Phylogenetic Reasons for Gene Introgression. Plos Neglected Tropical Diseases 10.	Moyes CL (2016) literature review
24	2016	2013	2013	Kumasi	Ghana	6.69143	-1.61611		Aedes aegypti	Larva/pupa collections	F0-F1	adults	60	WHO adult bioassay	permethrin	pyrethroid	mortality	82	%			0.75	%	1	hours	Kawada H, Higa Y, Futami K, Muranami Y, Kawashima E, et al. (2016) Discovery of Point Mutations in the Voltage-Gated Sodium Channel from African Aedes aegypti Populations: Potential Phylogenetic Reasons for Gene Introgression. Plos Neglected Tropical Diseases 10.	Moyes CL (2016) literature review
25	2016	2013	2013	Accra	Ghana	5.59051	-0.191411		Aedes aegypti	Larva/pupa collections	F0-F1	adults	60	WHO adult bioassay	permethrin	pyrethroid	mortality	82	%			0.75	%	1	hours	Kawada H, Higa Y, Futami K, Muranami Y, Kawashima E, et al. (2016) Discovery of Point Mutations in the Voltage-Gated Sodium Channel from African Aedes aegypti Populations: Potential Phylogenetic Reasons for Gene Introgression. Plos Neglected Tropical Diseases 10.	Moyes CL (2016) literature review
26	2016	2013	2013	Tamale	Ghana	9.41395	-0.847516		Aedes aegypti	Larva/pupa collections	F0-F1	adults	60	WHO adult bioassay	DDT	organochlorine	mortality	45	%			4	%	1	hours	Kawada H, Higa Y, Futami K, Muranami Y, Kawashima E, et al. (2016) Discovery of Point Mutations in the Voltage-Gated Sodium Channel from African Aedes aegypti Populations: Potential Phylogenetic Reasons for Gene Introgression. Plos Neglected Tropical Diseases 10.	Moyes CL (2016) literature review
27	2016	2013	2013	Kintampo	Ghana	8.05783	-1.72661		Aedes aegypti	Larva/pupa collections	F0-F1	adults	60	WHO adult bioassay	DDT	organochlorine	mortality	35	%			4	%	1	hours	Kawada H, Higa Y, Futami K, Muranami Y, Kawashima E, et al. (2016) Discovery of Point Mutations in the Voltage-Gated Sodium Channel from African Aedes aegypti Populations: Potential Phylogenetic Reasons for Gene Introgression. Plos Neglected Tropical Diseases 10.	Moyes CL (2016) literature review
28	2016	2013	2013	Kumasi	Ghana	6.69143	-1.61611		Aedes aegypti	Larva/pupa collections	F0-F1	adults	60	WHO adult bioassay	DDT	organochlorine	mortality	65	%			4	%	1	hours	Kawada H, Higa Y, Futami K, Muranami Y, Kawashima E, et al. (2016) Discovery of Point Mutations in the Voltage-Gated Sodium Channel from African Aedes aegypti Populations: Potential Phylogenetic Reasons for Gene Introgression. Plos Neglected Tropical Diseases 10.	Moyes CL (2016) literature review
29	2016	2013	2013	Accra	Ghana	5.59051	-0.191411		Aedes aegypti	Larva/pupa collections	F0-F1	adults	60	WHO adult bioassay	DDT	organochlorine	mortality	60	%			4	%	1	hours	Kawada H, Higa Y, Futami K, Muranami Y, Kawashima E, et al. (2016) Discovery of Point Mutations in the Voltage-Gated Sodium Channel from African Aedes aegypti Populations: Potential Phylogenetic Reasons for Gene Introgression. Plos Neglected Tropical Diseases 10.	Moyes CL (2016) literature review
30	2016	2014	2014	Kintampo	Ghana	8.05783	-1.72661		Aedes aegypti	Larva/pupa collections	F0-F1	adults	60	WHO adult bioassay	permethrin	pyrethroid	mortality	95	%			0.75	%	1	hours	Kawada H, Higa Y, Futami K, Muranami Y, Kawashima E, et al. (2016) Discovery of Point Mutations in the Voltage-Gated Sodium Channel from African Aedes aegypti Populations: Potential Phylogenetic Reasons for Gene Introgression. Plos Neglected Tropical Diseases 10.	Moyes CL (2016) literature review
31	2016	2014	2014	Kumasi	Ghana	6.69143	-1.61611		Aedes aegypti	Larva/pupa collections	F0-F1	adults	60	WHO adult bioassay	permethrin	pyrethroid	mortality	99	%			0.75	%	1	hours	Kawada H, Higa Y, Futami K, Muranami Y, Kawashima E, et al. (2016) Discovery of Point Mutations in the Voltage-Gated Sodium Channel from African Aedes aegypti Populations: Potential Phylogenetic Reasons for Gene Introgression. Plos Neglected Tropical Diseases 10.	Moyes CL (2016) literature review
32	2016	2014	2014	Abuakwa/Suhum	Ghana	6.03643	-0.453057		Aedes aegypti	Larva/pupa collections	F0-F1	adults	60	WHO adult bioassay	permethrin	pyrethroid	mortality	81	%			0.75	%	1	hours	Kawada H, Higa Y, Futami K, Muranami Y, Kawashima E, et al. (2016) Discovery of Point Mutations in the Voltage-Gated Sodium Channel from African Aedes aegypti Populations: Potential Phylogenetic Reasons for Gene Introgression. Plos Neglected Tropical Diseases 10.	Moyes CL (2016) literature review
33	2016	2014	2014	Accra	Ghana	5.59051	-0.191411		Aedes aegypti	Larva/pupa collections	F0-F1	adults	60	WHO adult bioassay	permethrin	pyrethroid	mortality	90	%			0.75	%	1	hours	Kawada H, Higa Y, Futami K, Muranami Y, Kawashima E, et al. (2016) Discovery of Point Mutations in the Voltage-Gated Sodium Channel from African Aedes aegypti Populations: Potential Phylogenetic Reasons for Gene Introgression. Plos Neglected Tropical Diseases 10.	Moyes CL (2016) literature review
34	2016	2014	2014	Kintampo	Ghana	8.05783	-1.72661		Aedes aegypti	Larva/pupa collections	F0-F1	adults	60	WHO adult bioassay	DDT	organochlorine	mortality	61	%			4	%	1	hours	Kawada H, Higa Y, Futami K, Muranami Y, Kawashima E, et al. (2016) Discovery of Point Mutations in the Voltage-Gated Sodium Channel from African Aedes aegypti Populations: Potential Phylogenetic Reasons for Gene Introgression. Plos Neglected Tropical Diseases 10.	Moyes CL (2016) literature review
35	2016	2014	2014	Kumasi	Ghana	6.69143	-1.61611		Aedes aegypti	Larva/pupa collections	F0-F1	adults	60	WHO adult bioassay	DDT	organochlorine	mortality	67	%			4	%	1	hours	Kawada H, Higa Y, Futami K, Muranami Y, Kawashima E, et al. (2016) Discovery of Point Mutations in the Voltage-Gated Sodium Channel from African Aedes aegypti Populations: Potential Phylogenetic Reasons for Gene Introgression. Plos Neglected Tropical Diseases 10.	Moyes CL (2016) literature review
36	2016	2014	2014	Abuakwa/Suhum	Ghana	6.03643	-0.453057		Aedes aegypti	Larva/pupa collections	F0-F1	adults	60	WHO adult bioassay	DDT	organochlorine	mortality	69	%			4	%	1	hours	Kawada H, Higa Y, Futami K, Muranami Y, Kawashima E, et al. (2016) Discovery of Point Mutations in the Voltage-Gated Sodium Channel from African Aedes aegypti Populations: Potential Phylogenetic Reasons for Gene Introgression. Plos Neglected Tropical Diseases 10.	Moyes CL (2016) literature review
37	2016	2014	2014	Accra	Ghana	5.59051	-0.191411		Aedes aegypti	Larva/pupa collections	F0-F1	adults	60	WHO adult bioassay	DDT	organochlorine	mortality	61	%			4	%	1	hours	Kawada H, Higa Y, Futami K, Muranami Y, Kawashima E, et al. (2016) Discovery of Point Mutations in the Voltage-Gated Sodium Channel from African Aedes aegypti Populations: Potential Phylogenetic Reasons for Gene Introgression. Plos Neglected Tropical Diseases 10.	Moyes CL (2016) literature review
38	2016	2012	2012	Semarung municipality	Indonesia	-7.00701	110.439		Aedes aegypti	Larva/pupa collections	F0	adults	1200	WHO adult bioassay	α-cypermethrin	pyrethroid	mortality	6.6	%			0.05	%			Sayono S, Hidayati APN, Fahri S, Sumanto D, Dharmana E, et al. (2016) Distribution of Voltage-Gated Sodium Channel (Nav) Alleles among the Aedes aegypti Populations In Central Java Province and Its Association with Resistance to Pyrethroid Insecticides. Plos One 11.	Moyes CL (2016) literature review
39	2016	2012	2012	Surakarta municipality	Indonesia	-7.57475	110.818		Aedes aegypti	Larva/pupa collections	F0	adults	900	WHO adult bioassay	α-cypermethrin	pyrethroid	mortality	6.4	%			0.05	%			Sayono S, Hidayati APN, Fahri S, Sumanto D, Dharmana E, et al. (2016) Distribution of Voltage-Gated Sodium Channel (Nav) Alleles among the Aedes aegypti Populations In Central Java Province and Its Association with Resistance to Pyrethroid Insecticides. Plos One 11.	Moyes CL (2016) literature review
40	2016	2012	2012	Kudus district	Indonesia	-6.80455	110.839		Aedes aegypti	Larva/pupa collections	F0	adults	900	WHO adult bioassay	α-cypermethrin	pyrethroid	mortality	8.5	%			0.05	%			Sayono S, Hidayati APN, Fahri S, Sumanto D, Dharmana E, et al. (2016) Distribution of Voltage-Gated Sodium Channel (Nav) Alleles among the Aedes aegypti Populations In Central Java Province and Its Association with Resistance to Pyrethroid Insecticides. Plos One 11.	Moyes CL (2016) literature review
41	2016	2012	2012	Jepara district	Indonesia	-6.58127	110.679		Aedes aegypti	Larva/pupa collections	F0	adults	600	WHO adult bioassay	α-cypermethrin	pyrethroid	mortality	6.6	%			0.05	%			Sayono S, Hidayati APN, Fahri S, Sumanto D, Dharmana E, et al. (2016) Distribution of Voltage-Gated Sodium Channel (Nav) Alleles among the Aedes aegypti Populations In Central Java Province and Its Association with Resistance to Pyrethroid Insecticides. Plos One 11.	Moyes CL (2016) literature review
42	2016	2012	2012	Semarung municipality	Indonesia	-7.00701	110.439		Aedes aegypti	Larva/pupa collections	F0	adults	1200	WHO adult bioassay	deltamethrin	pyrethroid	mortality	20.65	%			0.05	%			Sayono S, Hidayati APN, Fahri S, Sumanto D, Dharmana E, et al. (2016) Distribution of Voltage-Gated Sodium Channel (Nav) Alleles among the Aedes aegypti Populations In Central Java Province and Its Association with Resistance to Pyrethroid Insecticides. Plos One 11.	Moyes CL (2016) literature review
43	2016	2012	2012	Surakarta municipality	Indonesia	-7.57475	110.818		Aedes aegypti	Larva/pupa collections	F0	adults	900	WHO adult bioassay	deltamethrin	pyrethroid	mortality	23.53	%			0.05	%			Sayono S, Hidayati APN, Fahri S, Sumanto D, Dharmana E, et al. (2016) Distribution of Voltage-Gated Sodium Channel (Nav) Alleles among the Aedes aegypti Populations In Central Java Province and Its Association with Resistance to Pyrethroid Insecticides. Plos One 11.	Moyes CL (2016) literature review
44	2016	2012	2012	Kudus district	Indonesia	-6.80455	110.839		Aedes aegypti	Larva/pupa collections	F0	adults	900	WHO adult bioassay	deltamethrin	pyrethroid	mortality	20.43	%			0.05	%			Sayono S, Hidayati APN, Fahri S, Sumanto D, Dharmana E, et al. (2016) Distribution of Voltage-Gated Sodium Channel (Nav) Alleles among the Aedes aegypti Populations In Central Java Province and Its Association with Resistance to Pyrethroid Insecticides. Plos One 11.	Moyes CL (2016) literature review
45	2016	2012	2012	Jepara district	Indonesia	-6.58127	110.679		Aedes aegypti	Larva/pupa collections	F0	adults	600	WHO adult bioassay	deltamethrin	pyrethroid	mortality	58	%			0.05	%			Sayono S, Hidayati APN, Fahri S, Sumanto D, Dharmana E, et al. (2016) Distribution of Voltage-Gated Sodium Channel (Nav) Alleles among the Aedes aegypti Populations In Central Java Province and Its Association with Resistance to Pyrethroid Insecticides. Plos One 11.	Moyes CL (2016) literature review
46	2016	2012	2012	Semarung municipality	Indonesia	-7.00701	110.439		Aedes aegypti	Larva/pupa collections	F0	adults	1200	WHO adult bioassay	λ-cyhalothrin	pyrethroid	mortality	11.51	%			0.05	%			Sayono S, Hidayati APN, Fahri S, Sumanto D, Dharmana E, et al. (2016) Distribution of Voltage-Gated Sodium Channel (Nav) Alleles among the Aedes aegypti Populations In Central Java Province and Its Association with Resistance to Pyrethroid Insecticides. Plos One 11.	Moyes CL (2016) literature review
47	2016	2012	2012	Surakarta municipality	Indonesia	-7.57475	110.818		Aedes aegypti	Larva/pupa collections	F0	adults	900	WHO adult bioassay	λ-cyhalothrin	pyrethroid	mortality	17.37	%			0.05	%			Sayono S, Hidayati APN, Fahri S, Sumanto D, Dharmana E, et al. (2016) Distribution of Voltage-Gated Sodium Channel (Nav) Alleles among the Aedes aegypti Populations In Central Java Province and Its Association with Resistance to Pyrethroid Insecticides. Plos One 11.	Moyes CL (2016) literature review
48	2016	2012	2012	Kudus district	Indonesia	-6.80455	110.839		Aedes aegypti	Larva/pupa collections	F0	adults	900	WHO adult bioassay	λ-cyhalothrin	pyrethroid	mortality	20.43	%			0.05	%			Sayono S, Hidayati APN, Fahri S, Sumanto D, Dharmana E, et al. (2016) Distribution of Voltage-Gated Sodium Channel (Nav) Alleles among the Aedes aegypti Populations In Central Java Province and Its Association with Resistance to Pyrethroid Insecticides. Plos One 11.	Moyes CL (2016) literature review
49	2016	2012	2012	Jepara district	Indonesia	-6.58127	110.679		Aedes aegypti	Larva/pupa collections	F0	adults	600	WHO adult bioassay	λ-cyhalothrin	pyrethroid	mortality	25.3	%			0.05	%			Sayono S, Hidayati APN, Fahri S, Sumanto D, Dharmana E, et al. (2016) Distribution of Voltage-Gated Sodium Channel (Nav) Alleles among the Aedes aegypti Populations In Central Java Province and Its Association with Resistance to Pyrethroid Insecticides. Plos One 11.	Moyes CL (2016) literature review
50	2016	2012	2012	Semarung municipality	Indonesia	-7.00701	110.439		Aedes aegypti	Larva/pupa collections	F0	adults	1200	WHO adult bioassay	malathion	organophosphate	mortality	26.33	%			0.8	%			Sayono S, Hidayati APN, Fahri S, Sumanto D, Dharmana E, et al. (2016) Distribution of Voltage-Gated Sodium Channel (Nav) Alleles among the Aedes aegypti Populations In Central Java Province and Its Association with Resistance to Pyrethroid Insecticides. Plos One 11.	Moyes CL (2016) literature review
51	2016	2012	2012	Surakarta municipality	Indonesia	-7.57475	110.818		Aedes aegypti	Larva/pupa collections	F0	adults	900	WHO adult bioassay	malathion	organophosphate	mortality	58.23	%			0.8	%			Sayono S, Hidayati APN, Fahri S, Sumanto D, Dharmana E, et al. (2016) Distribution of Voltage-Gated Sodium Channel (Nav) Alleles among the Aedes aegypti Populations In Central Java Province and Its Association with Resistance to Pyrethroid Insecticides. Plos One 11.	Moyes CL (2016) literature review
52	2016	2012	2012	Kudus district	Indonesia	-6.80455	110.839		Aedes aegypti	Larva/pupa collections	F0	adults	900	WHO adult bioassay	malathion	organophosphate	mortality	50.23	%			0.8	%			Sayono S, Hidayati APN, Fahri S, Sumanto D, Dharmana E, et al. (2016) Distribution of Voltage-Gated Sodium Channel (Nav) Alleles among the Aedes aegypti Populations In Central Java Province and Its Association with Resistance to Pyrethroid Insecticides. Plos One 11.	Moyes CL (2016) literature review
53	2016	2012	2012	Jepara district	Indonesia	-6.58127	110.679		Aedes aegypti	Larva/pupa collections	F0	adults	600	WHO adult bioassay	malathion	organophosphate	mortality	55.35	%			0.8	%			Sayono S, Hidayati APN, Fahri S, Sumanto D, Dharmana E, et al. (2016) Distribution of Voltage-Gated Sodium Channel (Nav) Alleles among the Aedes aegypti Populations In Central Java Province and Its Association with Resistance to Pyrethroid Insecticides. Plos One 11.	Moyes CL (2016) literature review
54	2016	2014	2014	Shenzen	China	22.6247	114.025		Aedes albopictus	Larva/pupa collections	F0	adults	150	WHO adult bioassay	deltamethrin	pyrethroid	mortality	90.1	%			0.05	%	60	minutes	Xu JB, Bonizzoni M, Zhong DB, Zhou GF, Cai SW, et al. (2016) Multi-country Survey Revealed Prevalent and Novel F1534S Mutation in Voltage-Gated Sodium Channel (VGSC) Gene in Aedes albopictus. Plos Neglected Tropical Diseases 10.	Moyes CL (2016) literature review
55	2016	2014	2014	Guangzhou	China	23.1937	113.301		Aedes albopictus	Larva/pupa collections	F0	adults	420	WHO adult bioassay	deltamethrin	pyrethroid	mortality	96.1	%			0.05	%	60	minutes	Xu JB, Bonizzoni M, Zhong DB, Zhou GF, Cai SW, et al. (2016) Multi-country Survey Revealed Prevalent and Novel F1534S Mutation in Voltage-Gated Sodium Channel (VGSC) Gene in Aedes albopictus. Plos Neglected Tropical Diseases 10.	Moyes CL (2016) literature review
56	2015	2011	2011	Armenia municipality	Colombia	4.50946	-75.7233	used centroid of admin2	Aedes aegypti	Larva/pupa collections	F1	larvae		WHO bioassay	temephos	organophosphate	mortality	77	%			0.0162	ppm			Aguirre-Obando OA, Dalla Bona AC, Duque L IE, Navarro-Silva MA (2015) Insecticide resistance and genetic variability in natural populations of Aedes (Stegomyia) aegypti (Diptera: Culicidae) from Colombia. Zoologia 32: 14-22	Moyes CL (2016) literature review
57	2015	2011	2011	Montenegro municipality	Colombia	4.52314	-75.8164	used centroid of admin2	Aedes aegypti	Larva/pupa collections	F1	larvae		WHO bioassay	temephos	organophosphate	mortality	88	%			0.0162	ppm			Aguirre-Obando OA, Dalla Bona AC, Duque L IE, Navarro-Silva MA (2015) Insecticide resistance and genetic variability in natural populations of Aedes (Stegomyia) aegypti (Diptera: Culicidae) from Colombia. Zoologia 32: 14-22	Moyes CL (2016) literature review
58	2015	2011	2011	Calarca municipality	Colombia	4.46136	-75.6672	used centroid of admin2	Aedes aegypti	Larva/pupa collections	F1	larvae		WHO bioassay	temephos	organophosphate	mortality	62	%			0.0162	ppm			Aguirre-Obando OA, Dalla Bona AC, Duque L IE, Navarro-Silva MA (2015) Insecticide resistance and genetic variability in natural populations of Aedes (Stegomyia) aegypti (Diptera: Culicidae) from Colombia. Zoologia 32: 14-22	Moyes CL (2016) literature review
59	2015	2011	2011	Armenia municipality	Colombia	4.50946	-75.7233	used centroid of admin2	Aedes aegypti	Larva/pupa collections	F1	larvae		WHO larval bioassay	temephos	organophosphate	LC50	0.0116	ppm	3.4	Rockefeller					Aguirre-Obando OA, Dalla Bona AC, Duque L IE, Navarro-Silva MA (2015) Insecticide resistance and genetic variability in natural populations of Aedes (Stegomyia) aegypti (Diptera: Culicidae) from Colombia. Zoologia 32: 14-22	Moyes CL (2016) literature review
60	2015	2011	2011	Montenegro municipality	Colombia	4.52314	-75.8164	used centroid of admin2	Aedes aegypti	Larva/pupa collections	F1	larvae		WHO larval bioassay	temephos	organophosphate	LC50	0.0109	ppm	3.2	Rockefeller					Aguirre-Obando OA, Dalla Bona AC, Duque L IE, Navarro-Silva MA (2015) Insecticide resistance and genetic variability in natural populations of Aedes (Stegomyia) aegypti (Diptera: Culicidae) from Colombia. Zoologia 32: 14-22	Moyes CL (2016) literature review
61	2015	2011	2011	Calarca municipality	Colombia	4.46136	-75.6672	used centroid of admin2	Aedes aegypti	Larva/pupa collections	F1	larvae		WHO larval bioassay	temephos	organophosphate	LC50	0.0121	ppm	3.5	Rockefeller					Aguirre-Obando OA, Dalla Bona AC, Duque L IE, Navarro-Silva MA (2015) Insecticide resistance and genetic variability in natural populations of Aedes (Stegomyia) aegypti (Diptera: Culicidae) from Colombia. Zoologia 32: 14-22	Moyes CL (2016) literature review
70	2015	2011	2011	Badagry	Nigeria	6.43204	2.88874		Aedes aegypti	Larva/pupa collections	F0	adults	80	WHO adult bioassay	deltamethrin	pyrethroid	mortality	100	%			0.05	%	1	hours	Ayorinde A, Oboh B, Oduola A, Otubanjo O (2015) The Insecticide Susceptibility Status of Aedes aegypti (Diptera: Culicidae) in Farm and Nonfarm Sites of Lagos State, Nigeria. Journal of insect science (Online) 15	Moyes CL (2016) literature review
71	2015	2011	2011	Ikorodu	Nigeria	6.61841	3.51318		Aedes aegypti	Larva/pupa collections	F0	adults	80	WHO adult bioassay	deltamethrin	pyrethroid	mortality	98.7	%			0.05	%	1	hours	Ayorinde A, Oboh B, Oduola A, Otubanjo O (2015) The Insecticide Susceptibility Status of Aedes aegypti (Diptera: Culicidae) in Farm and Nonfarm Sites of Lagos State, Nigeria. Journal of insect science (Online) 15	Moyes CL (2016) literature review
72	2015	2011	2011	Ebute Metta	Nigeria	6.48493	3.38566		Aedes aegypti	Larva/pupa collections	F0	adults	80	WHO adult bioassay	deltamethrin	pyrethroid	mortality	95.8	%			0.05	%	1	hours	Ayorinde A, Oboh B, Oduola A, Otubanjo O (2015) The Insecticide Susceptibility Status of Aedes aegypti (Diptera: Culicidae) in Farm and Nonfarm Sites of Lagos State, Nigeria. Journal of insect science (Online) 15	Moyes CL (2016) literature review
73	2015	2012	2012	Badagry	Nigeria	6.43204	2.88874		Aedes aegypti	Larva/pupa collections	F0	adults	100	WHO adult bioassay	deltamethrin	pyrethroid	mortality	100	%			0.05	%	1	hours	Ayorinde A, Oboh B, Oduola A, Otubanjo O (2015) The Insecticide Susceptibility Status of Aedes aegypti (Diptera: Culicidae) in Farm and Nonfarm Sites of Lagos State, Nigeria. Journal of insect science (Online) 15	Moyes CL (2016) literature review
74	2015	2012	2012	Ikorodu	Nigeria	6.61841	3.51318		Aedes aegypti	Larva/pupa collections	F0	adults	100	WHO adult bioassay	deltamethrin	pyrethroid	mortality	100	%			0.05	%	1	hours	Ayorinde A, Oboh B, Oduola A, Otubanjo O (2015) The Insecticide Susceptibility Status of Aedes aegypti (Diptera: Culicidae) in Farm and Nonfarm Sites of Lagos State, Nigeria. Journal of insect science (Online) 15	Moyes CL (2016) literature review
75	2015	2012	2012	Ebute Metta	Nigeria	6.48493	3.38566		Aedes aegypti	Larva/pupa collections	F0	adults	100	WHO adult bioassay	deltamethrin	pyrethroid	mortality	91.7	%			0.05	%	1	hours	Ayorinde A, Oboh B, Oduola A, Otubanjo O (2015) The Insecticide Susceptibility Status of Aedes aegypti (Diptera: Culicidae) in Farm and Nonfarm Sites of Lagos State, Nigeria. Journal of insect science (Online) 15	Moyes CL (2016) literature review
76	2015	2012	2012	Badagry	Nigeria	6.43204	2.88874		Aedes aegypti	Larva/pupa collections	F0	adults	80	WHO adult bioassay	permethrin	pyrethroid	mortality	100	%			0.75	%	1	hours	Ayorinde A, Oboh B, Oduola A, Otubanjo O (2015) The Insecticide Susceptibility Status of Aedes aegypti (Diptera: Culicidae) in Farm and Nonfarm Sites of Lagos State, Nigeria. Journal of insect science (Online) 15	Moyes CL (2016) literature review
77	2015	2012	2012	Ikorodu	Nigeria	6.61841	3.51318		Aedes aegypti	Larva/pupa collections	F0	adults	80	WHO adult bioassay	permethrin	pyrethroid	mortality	100	%			0.75	%	1	hours	Ayorinde A, Oboh B, Oduola A, Otubanjo O (2015) The Insecticide Susceptibility Status of Aedes aegypti (Diptera: Culicidae) in Farm and Nonfarm Sites of Lagos State, Nigeria. Journal of insect science (Online) 15	Moyes CL (2016) literature review
78	2015	2012	2012	Ebute Metta	Nigeria	6.48493	3.38566		Aedes aegypti	Larva/pupa collections	F0	adults	80	WHO adult bioassay	permethrin	pyrethroid	mortality	100	%			0.75	%	1	hours	Ayorinde A, Oboh B, Oduola A, Otubanjo O (2015) The Insecticide Susceptibility Status of Aedes aegypti (Diptera: Culicidae) in Farm and Nonfarm Sites of Lagos State, Nigeria. Journal of insect science (Online) 15	Moyes CL (2016) literature review
79	2015	2011	2011	Badagry	Nigeria	6.43204	2.88874		Aedes aegypti	Larva/pupa collections	F0	adults	80	WHO adult bioassay	DDT	organochlorine	mortality	81.44	%			4	%	1	hours	Ayorinde A, Oboh B, Oduola A, Otubanjo O (2015) The Insecticide Susceptibility Status of Aedes aegypti (Diptera: Culicidae) in Farm and Nonfarm Sites of Lagos State, Nigeria. Journal of insect science (Online) 15	Moyes CL (2016) literature review
80	2015	2011	2011	Ikorodu	Nigeria	6.61841	3.51318		Aedes aegypti	Larva/pupa collections	F0	adults	80	WHO adult bioassay	DDT	organochlorine	mortality	83.75	%			4	%	1	hours	Ayorinde A, Oboh B, Oduola A, Otubanjo O (2015) The Insecticide Susceptibility Status of Aedes aegypti (Diptera: Culicidae) in Farm and Nonfarm Sites of Lagos State, Nigeria. Journal of insect science (Online) 15	Moyes CL (2016) literature review
81	2015	2011	2011	Ebute Metta	Nigeria	6.48493	3.38566		Aedes aegypti	Larva/pupa collections	F0	adults	80	WHO adult bioassay	DDT	organochlorine	mortality	65.5	%			4	%	1	hours	Ayorinde A, Oboh B, Oduola A, Otubanjo O (2015) The Insecticide Susceptibility Status of Aedes aegypti (Diptera: Culicidae) in Farm and Nonfarm Sites of Lagos State, Nigeria. Journal of insect science (Online) 15	Moyes CL (2016) literature review
82	2015	2012	2012	Badagry	Nigeria	6.43204	2.88874		Aedes aegypti	Larva/pupa collections	F0	adults	100	WHO adult bioassay	DDT	organochlorine	mortality	54	%			4	%	1	hours	Ayorinde A, Oboh B, Oduola A, Otubanjo O (2015) The Insecticide Susceptibility Status of Aedes aegypti (Diptera: Culicidae) in Farm and Nonfarm Sites of Lagos State, Nigeria. Journal of insect science (Online) 15	Moyes CL (2016) literature review
83	2015	2012	2012	Ikorodu	Nigeria	6.61841	3.51318		Aedes aegypti	Larva/pupa collections	F0	adults	100	WHO adult bioassay	DDT	organochlorine	mortality	85.1	%			4	%	1	hours	Ayorinde A, Oboh B, Oduola A, Otubanjo O (2015) The Insecticide Susceptibility Status of Aedes aegypti (Diptera: Culicidae) in Farm and Nonfarm Sites of Lagos State, Nigeria. Journal of insect science (Online) 15	Moyes CL (2016) literature review
84	2015	2012	2012	Ebute Metta	Nigeria	6.48493	3.38566		Aedes aegypti	Larva/pupa collections	F0	adults	100	WHO adult bioassay	DDT	organochlorine	mortality	23.5	%			4	%	1	hours	Ayorinde A, Oboh B, Oduola A, Otubanjo O (2015) The Insecticide Susceptibility Status of Aedes aegypti (Diptera: Culicidae) in Farm and Nonfarm Sites of Lagos State, Nigeria. Journal of insect science (Online) 15	Moyes CL (2016) literature review
85	2015		2013	Coro	Venezuela	11.4036	-69.6701		Aedes aegypti	Larva/pupa collections		adults		CDC bottle bioassay	malathion	organophosphate	mortality	100	%			100	µg/bottle	60	minutes	Bastidas Beltran D, Figueroa Acosta L, Perez Pinto E, Picon de Fernandez DM (2015) Status of resistance to organo-synthetic insecticides by an Aedes aegypti strain from Coro, Falcon state, Venezuela. Boletin De Malariologia Y Salud Ambiental 55: 173-183	Moyes CL (2016) literature review
86	2015		2013	Coro	Venezuela	11.4036	-69.6701		Aedes aegypti	Larva/pupa collections		adults		CDC bottle bioassay	fenitrothion	organophosphate	mortality	100	%			100	µg/bottle	60	minutes	Bastidas Beltran D, Figueroa Acosta L, Perez Pinto E, Picon de Fernandez DM (2015) Status of resistance to organo-synthetic insecticides by an Aedes aegypti strain from Coro, Falcon state, Venezuela. Boletin De Malariologia Y Salud Ambiental 55: 173-183	Moyes CL (2016) literature review
87	2015		2013	Coro	Venezuela	11.4036	-69.6701		Aedes aegypti	Larva/pupa collections		adults		CDC bottle bioassay	pirimiphos-methyl	organophosphate	mortality	100	%			100	µg/bottle	60	minutes	Bastidas Beltran D, Figueroa Acosta L, Perez Pinto E, Picon de Fernandez DM (2015) Status of resistance to organo-synthetic insecticides by an Aedes aegypti strain from Coro, Falcon state, Venezuela. Boletin De Malariologia Y Salud Ambiental 55: 173-183	Moyes CL (2016) literature review
88	2015		2013	Coro	Venezuela	11.4036	-69.6701		Aedes aegypti	Larva/pupa collections		adults		CDC bottle bioassay	propoxur	carbamate	mortality	100	%			6.25	µg/bottle	60	minutes	Bastidas Beltran D, Figueroa Acosta L, Perez Pinto E, Picon de Fernandez DM (2015) Status of resistance to organo-synthetic insecticides by an Aedes aegypti strain from Coro, Falcon state, Venezuela. Boletin De Malariologia Y Salud Ambiental 55: 173-183	Moyes CL (2016) literature review
89	2015		2013	Coro	Venezuela	11.4036	-69.6701		Aedes aegypti	Larva/pupa collections		adults		CDC bottle bioassay	λ-cyhalothrin	pyrethroid	mortality	100	%			6.25	µg/bottle	60	minutes	Bastidas Beltran D, Figueroa Acosta L, Perez Pinto E, Picon de Fernandez DM (2015) Status of resistance to organo-synthetic insecticides by an Aedes aegypti strain from Coro, Falcon state, Venezuela. Boletin De Malariologia Y Salud Ambiental 55: 173-183	Moyes CL (2016) literature review
90	2015	2007	2007	Las Ferias	Colombia	5.47117	-74.6734		Aedes aegypti	Larva/pupa collections	F2	larvae	295	WHO larval bioassay	temephos	organophosphate	mortality	45.91	%			0.02	ppm	24	hours	Conde M, Orjuela LI, Augusto Castellanos C, Herrera-Varela M, Licastro S, et al. (2015) Insecticide susceptibility evaluation in Aedes aegypti populations of Caldas, Colombia, in 2007 and 2011. Biomedica 35: 43-52	Moyes CL (2016) literature review
91	2015	2007	2007	Las Margaritas	Colombia	5.45213	-74.6672		Aedes aegypti	Larva/pupa collections	F2	larvae	236	WHO larval bioassay	temephos	organophosphate	mortality	69.94	%			0.02	ppm	24	hours	Conde M, Orjuela LI, Augusto Castellanos C, Herrera-Varela M, Licastro S, et al. (2015) Insecticide susceptibility evaluation in Aedes aegypti populations of Caldas, Colombia, in 2007 and 2011. Biomedica 35: 43-52	Moyes CL (2016) literature review
92	2015	2007	2007	Sector 1	Colombia	4.98978	-75.6033		Aedes aegypti	Larva/pupa collections	F2	larvae	275	WHO larval bioassay	temephos	organophosphate	mortality	99.6	%			0.02	ppm	24	hours	Conde M, Orjuela LI, Augusto Castellanos C, Herrera-Varela M, Licastro S, et al. (2015) Insecticide susceptibility evaluation in Aedes aegypti populations of Caldas, Colombia, in 2007 and 2011. Biomedica 35: 43-52	Moyes CL (2016) literature review
93	2015	2007	2007	Sector 2	Colombia	4.98226	-75.6043		Aedes aegypti	Larva/pupa collections	F2	larvae	267	WHO larval bioassay	temephos	organophosphate	mortality	98.53	%			0.02	ppm	24	hours	Conde M, Orjuela LI, Augusto Castellanos C, Herrera-Varela M, Licastro S, et al. (2015) Insecticide susceptibility evaluation in Aedes aegypti populations of Caldas, Colombia, in 2007 and 2011. Biomedica 35: 43-52	Moyes CL (2016) literature review
94	2015	2011	2011	Las Ferias	Colombia	5.47117	-74.6734		Aedes aegypti	Larva/pupa collections	F2	larvae	190	WHO larval bioassay	temephos	organophosphate	mortality	83.5	%			0.02	ppm	24	hours	Conde M, Orjuela LI, Augusto Castellanos C, Herrera-Varela M, Licastro S, et al. (2015) Insecticide susceptibility evaluation in Aedes aegypti populations of Caldas, Colombia, in 2007 and 2011. Biomedica 35: 43-52	Moyes CL (2016) literature review
95	2015	2011	2011	Las Margaritas	Colombia	5.45213	-74.6672		Aedes aegypti	Larva/pupa collections	F2	larvae	90	WHO larval bioassay	temephos	organophosphate	mortality	81.11	%			0.02	ppm	24	hours	Conde M, Orjuela LI, Augusto Castellanos C, Herrera-Varela M, Licastro S, et al. (2015) Insecticide susceptibility evaluation in Aedes aegypti populations of Caldas, Colombia, in 2007 and 2011. Biomedica 35: 43-52	Moyes CL (2016) literature review
96	2015	2011	2011	Victoria	Colombia	5.31701	-74.914		Aedes aegypti	Larva/pupa collections	F2	larvae	192	WHO larval bioassay	temephos	organophosphate	mortality	71.15	%			0.02	ppm	24	hours	Conde M, Orjuela LI, Augusto Castellanos C, Herrera-Varela M, Licastro S, et al. (2015) Insecticide susceptibility evaluation in Aedes aegypti populations of Caldas, Colombia, in 2007 and 2011. Biomedica 35: 43-52	Moyes CL (2016) literature review
97	2015	2011	2011	Marquetalia	Colombia	5.29859	-75.0531		Aedes aegypti	Larva/pupa collections	F2	larvae	196	WHO larval bioassay	temephos	organophosphate	mortality	98.98	%			0.02	ppm	24	hours	Conde M, Orjuela LI, Augusto Castellanos C, Herrera-Varela M, Licastro S, et al. (2015) Insecticide susceptibility evaluation in Aedes aegypti populations of Caldas, Colombia, in 2007 and 2011. Biomedica 35: 43-52	Moyes CL (2016) literature review
98	2015	2011	2011	Viterbo	Colombia	5.05991	-75.8738		Aedes aegypti	Larva/pupa collections	F2	larvae	100	WHO larval bioassay	temephos	organophosphate	mortality	99	%			0.02	ppm	24	hours	Conde M, Orjuela LI, Augusto Castellanos C, Herrera-Varela M, Licastro S, et al. (2015) Insecticide susceptibility evaluation in Aedes aegypti populations of Caldas, Colombia, in 2007 and 2011. Biomedica 35: 43-52	Moyes CL (2016) literature review
99	2015	2007	2007	Sector 1	Colombia	4.98978	-75.6033		Aedes aegypti	Larva/pupa collections	F2	adults	249	CDC bottle bioassay	deltamethrin	pyrethroid	mortality	100	%			6.25	ug/bottle	30	minutes	Conde M, Orjuela LI, Augusto Castellanos C, Herrera-Varela M, Licastro S, et al. (2015) Insecticide susceptibility evaluation in Aedes aegypti populations of Caldas, Colombia, in 2007 and 2011. Biomedica 35: 43-52	Moyes CL (2016) literature review
100	2015	2007	2007	Sector 2	Colombia	4.98226	-75.6043		Aedes aegypti	Larva/pupa collections	F2	adults	334	CDC bottle bioassay	deltamethrin	pyrethroid	mortality	100	%			6.25	ug/bottle	30	minutes	Conde M, Orjuela LI, Augusto Castellanos C, Herrera-Varela M, Licastro S, et al. (2015) Insecticide susceptibility evaluation in Aedes aegypti populations of Caldas, Colombia, in 2007 and 2011. Biomedica 35: 43-52	Moyes CL (2016) literature review
101	2015	2007	2007	Las Margaritas	Colombia	5.45213	-74.6672		Aedes aegypti	Larva/pupa collections	F2	adults	221	CDC bottle bioassay	deltamethrin	pyrethroid	mortality	100	%			6.25	ug/bottle	30	minutes	Conde M, Orjuela LI, Augusto Castellanos C, Herrera-Varela M, Licastro S, et al. (2015) Insecticide susceptibility evaluation in Aedes aegypti populations of Caldas, Colombia, in 2007 and 2011. Biomedica 35: 43-52	Moyes CL (2016) literature review
102	2015	2007	2007	Las Ferias	Colombia	5.47117	-74.6734		Aedes aegypti	Larva/pupa collections	F2	adults	246	CDC bottle bioassay	deltamethrin	pyrethroid	mortality	100	%			6.25	ug/bottle	30	minutes	Conde M, Orjuela LI, Augusto Castellanos C, Herrera-Varela M, Licastro S, et al. (2015) Insecticide susceptibility evaluation in Aedes aegypti populations of Caldas, Colombia, in 2007 and 2011. Biomedica 35: 43-52	Moyes CL (2016) literature review
103	2015	2011	2011	Las Margaritas	Colombia	5.45213	-74.6672		Aedes aegypti	Larva/pupa collections	F2	adults	292	CDC bottle bioassay	deltamethrin	pyrethroid	mortality	99.57	%			6.25	ug/bottle	30	minutes	Conde M, Orjuela LI, Augusto Castellanos C, Herrera-Varela M, Licastro S, et al. (2015) Insecticide susceptibility evaluation in Aedes aegypti populations of Caldas, Colombia, in 2007 and 2011. Biomedica 35: 43-52	Moyes CL (2016) literature review
104	2015	2011	2011	Las Ferias	Colombia	5.47117	-74.6734		Aedes aegypti	Larva/pupa collections	F2	adults	152	CDC bottle bioassay	deltamethrin	pyrethroid	mortality	100	%			6.25	ug/bottle	30	minutes	Conde M, Orjuela LI, Augusto Castellanos C, Herrera-Varela M, Licastro S, et al. (2015) Insecticide susceptibility evaluation in Aedes aegypti populations of Caldas, Colombia, in 2007 and 2011. Biomedica 35: 43-52	Moyes CL (2016) literature review
105	2015	2011	2011	Marquetalia	Colombia	5.29859	-75.0531		Aedes aegypti	Larva/pupa collections	F2	adults	279	CDC bottle bioassay	deltamethrin	pyrethroid	mortality	100	%			6.25	ug/bottle	30	minutes	Conde M, Orjuela LI, Augusto Castellanos C, Herrera-Varela M, Licastro S, et al. (2015) Insecticide susceptibility evaluation in Aedes aegypti populations of Caldas, Colombia, in 2007 and 2011. Biomedica 35: 43-52	Moyes CL (2016) literature review
106	2015	2011	2011	Victoria	Colombia	5.31701	-74.914		Aedes aegypti	Larva/pupa collections	F2	adults	168	CDC bottle bioassay	deltamethrin	pyrethroid	mortality	100	%			6.25	ug/bottle	30	minutes	Conde M, Orjuela LI, Augusto Castellanos C, Herrera-Varela M, Licastro S, et al. (2015) Insecticide susceptibility evaluation in Aedes aegypti populations of Caldas, Colombia, in 2007 and 2011. Biomedica 35: 43-52	Moyes CL (2016) literature review
107	2015	2011	2011	Viterbo	Colombia	5.05991	-75.8738		Aedes aegypti	Larva/pupa collections	F2	adults	317	CDC bottle bioassay	deltamethrin	pyrethroid	mortality	100	%			6.25	ug/bottle	30	minutes	Conde M, Orjuela LI, Augusto Castellanos C, Herrera-Varela M, Licastro S, et al. (2015) Insecticide susceptibility evaluation in Aedes aegypti populations of Caldas, Colombia, in 2007 and 2011. Biomedica 35: 43-52	Moyes CL (2016) literature review
108	2015	2007	2007	Sector 1	Colombia	4.98978	-75.6033		Aedes aegypti	Larva/pupa collections	F2	adults	229	CDC bottle bioassay	malathion	organophosphate	mortality	100	%			100	ug/bottle	30	minutes	Conde M, Orjuela LI, Augusto Castellanos C, Herrera-Varela M, Licastro S, et al. (2015) Insecticide susceptibility evaluation in Aedes aegypti populations of Caldas, Colombia, in 2007 and 2011. Biomedica 35: 43-52	Moyes CL (2016) literature review
109	2015	2007	2007	Sector 2	Colombia	4.98226	-75.6043		Aedes aegypti	Larva/pupa collections	F2	adults	150	CDC bottle bioassay	malathion	organophosphate	mortality	100	%			100	ug/bottle	30	minutes	Conde M, Orjuela LI, Augusto Castellanos C, Herrera-Varela M, Licastro S, et al. (2015) Insecticide susceptibility evaluation in Aedes aegypti populations of Caldas, Colombia, in 2007 and 2011. Biomedica 35: 43-52	Moyes CL (2016) literature review
110	2015	2007	2007	Las Margaritas	Colombia	5.45213	-74.6672		Aedes aegypti	Larva/pupa collections	F2	adults	231	CDC bottle bioassay	malathion	organophosphate	mortality	98.74	%			100	ug/bottle	30	minutes	Conde M, Orjuela LI, Augusto Castellanos C, Herrera-Varela M, Licastro S, et al. (2015) Insecticide susceptibility evaluation in Aedes aegypti populations of Caldas, Colombia, in 2007 and 2011. Biomedica 35: 43-52	Moyes CL (2016) literature review
111	2015	2007	2007	Las Ferias	Colombia	5.47117	-74.6734		Aedes aegypti	Larva/pupa collections	F2	adults	239	CDC bottle bioassay	malathion	organophosphate	mortality	99.63	%			100	ug/bottle	30	minutes	Conde M, Orjuela LI, Augusto Castellanos C, Herrera-Varela M, Licastro S, et al. (2015) Insecticide susceptibility evaluation in Aedes aegypti populations of Caldas, Colombia, in 2007 and 2011. Biomedica 35: 43-52	Moyes CL (2016) literature review
112	2015	2007	2007	Viterbo	Colombia	5.05991	-75.8738		Aedes aegypti	Larva/pupa collections	F2	adults	115	CDC bottle bioassay	malathion	organophosphate	mortality	100	%			100	ug/bottle	30	minutes	Conde M, Orjuela LI, Augusto Castellanos C, Herrera-Varela M, Licastro S, et al. (2015) Insecticide susceptibility evaluation in Aedes aegypti populations of Caldas, Colombia, in 2007 and 2011. Biomedica 35: 43-52	Moyes CL (2016) literature review
113	2015	2011	2011	Las Margaritas	Colombia	5.45213	-74.6672		Aedes aegypti	Larva/pupa collections	F2	adults	327	CDC bottle bioassay	malathion	organophosphate	mortality	100	%			100	ug/bottle	30	minutes	Conde M, Orjuela LI, Augusto Castellanos C, Herrera-Varela M, Licastro S, et al. (2015) Insecticide susceptibility evaluation in Aedes aegypti populations of Caldas, Colombia, in 2007 and 2011. Biomedica 35: 43-52	Moyes CL (2016) literature review
114	2015	2011	2011	Las Ferias	Colombia	5.47117	-74.6734		Aedes aegypti	Larva/pupa collections	F2	adults	277	CDC bottle bioassay	malathion	organophosphate	mortality	97.97	%			100	ug/bottle	30	minutes	Conde M, Orjuela LI, Augusto Castellanos C, Herrera-Varela M, Licastro S, et al. (2015) Insecticide susceptibility evaluation in Aedes aegypti populations of Caldas, Colombia, in 2007 and 2011. Biomedica 35: 43-52	Moyes CL (2016) literature review
115	2015	2011	2011	Marquetalia	Colombia	5.29859	-75.0531		Aedes aegypti	Larva/pupa collections	F2	adults	137	CDC bottle bioassay	malathion	organophosphate	mortality	100	%			100	ug/bottle	30	minutes	Conde M, Orjuela LI, Augusto Castellanos C, Herrera-Varela M, Licastro S, et al. (2015) Insecticide susceptibility evaluation in Aedes aegypti populations of Caldas, Colombia, in 2007 and 2011. Biomedica 35: 43-52	Moyes CL (2016) literature review
116	2015	2011	2011	Victoria	Colombia	5.31701	-74.914		Aedes aegypti	Larva/pupa collections	F2	adults	165	CDC bottle bioassay	malathion	organophosphate	mortality	99.48	%			100	ug/bottle	30	minutes	Conde M, Orjuela LI, Augusto Castellanos C, Herrera-Varela M, Licastro S, et al. (2015) Insecticide susceptibility evaluation in Aedes aegypti populations of Caldas, Colombia, in 2007 and 2011. Biomedica 35: 43-52	Moyes CL (2016) literature review
117	2015	2011	2011	Viterbo	Colombia	5.05991	-75.8738		Aedes aegypti	Larva/pupa collections	F2	adults	292	CDC bottle bioassay	malathion	organophosphate	mortality	100	%			100	ug/bottle	30	minutes	Conde M, Orjuela LI, Augusto Castellanos C, Herrera-Varela M, Licastro S, et al. (2015) Insecticide susceptibility evaluation in Aedes aegypti populations of Caldas, Colombia, in 2007 and 2011. Biomedica 35: 43-52	Moyes CL (2016) literature review
118	2015	2007	2007	Sector 1	Colombia	4.98978	-75.6033		Aedes aegypti	Larva/pupa collections	F2	adults	168	CDC bottle bioassay	fenitrothion	organophosphate	mortality	99.35	%			75	ug/bottle	45	minutes	Conde M, Orjuela LI, Augusto Castellanos C, Herrera-Varela M, Licastro S, et al. (2015) Insecticide susceptibility evaluation in Aedes aegypti populations of Caldas, Colombia, in 2007 and 2011. Biomedica 35: 43-52	Moyes CL (2016) literature review
119	2015	2007	2007	Sector 2	Colombia	4.98226	-75.6043		Aedes aegypti	Larva/pupa collections	F2	adults	204	CDC bottle bioassay	fenitrothion	organophosphate	mortality	100	%			75	ug/bottle	45	minutes	Conde M, Orjuela LI, Augusto Castellanos C, Herrera-Varela M, Licastro S, et al. (2015) Insecticide susceptibility evaluation in Aedes aegypti populations of Caldas, Colombia, in 2007 and 2011. Biomedica 35: 43-52	Moyes CL (2016) literature review
120	2015	2007	2007	Las Margaritas	Colombia	5.45213	-74.6672		Aedes aegypti	Larva/pupa collections	F2	adults	238	CDC bottle bioassay	fenitrothion	organophosphate	mortality	100	%			75	ug/bottle	45	minutes	Conde M, Orjuela LI, Augusto Castellanos C, Herrera-Varela M, Licastro S, et al. (2015) Insecticide susceptibility evaluation in Aedes aegypti populations of Caldas, Colombia, in 2007 and 2011. Biomedica 35: 43-52	Moyes CL (2016) literature review
121	2015	2007	2007	Viterbo	Colombia	5.05991	-75.8738		Aedes aegypti	Larva/pupa collections	F2	adults	99	CDC bottle bioassay	fenitrothion	organophosphate	mortality	100	%			75	ug/bottle	45	minutes	Conde M, Orjuela LI, Augusto Castellanos C, Herrera-Varela M, Licastro S, et al. (2015) Insecticide susceptibility evaluation in Aedes aegypti populations of Caldas, Colombia, in 2007 and 2011. Biomedica 35: 43-52	Moyes CL (2016) literature review
122	2015	2011	2011	Las Margaritas	Colombia	5.45213	-74.6672		Aedes aegypti	Larva/pupa collections	F2	adults	455	CDC bottle bioassay	fenitrothion	organophosphate	mortality	99.55	%			75	ug/bottle	45	minutes	Conde M, Orjuela LI, Augusto Castellanos C, Herrera-Varela M, Licastro S, et al. (2015) Insecticide susceptibility evaluation in Aedes aegypti populations of Caldas, Colombia, in 2007 and 2011. Biomedica 35: 43-52	Moyes CL (2016) literature review
123	2015	2011	2011	Las Ferias	Colombia	5.47117	-74.6734		Aedes aegypti	Larva/pupa collections	F2	adults	192	CDC bottle bioassay	fenitrothion	organophosphate	mortality	100	%			75	ug/bottle	45	minutes	Conde M, Orjuela LI, Augusto Castellanos C, Herrera-Varela M, Licastro S, et al. (2015) Insecticide susceptibility evaluation in Aedes aegypti populations of Caldas, Colombia, in 2007 and 2011. Biomedica 35: 43-52	Moyes CL (2016) literature review
124	2015	2011	2011	Marquetalia	Colombia	5.29859	-75.0531		Aedes aegypti	Larva/pupa collections	F2	adults	167	CDC bottle bioassay	fenitrothion	organophosphate	mortality	96.95	%			75	ug/bottle	45	minutes	Conde M, Orjuela LI, Augusto Castellanos C, Herrera-Varela M, Licastro S, et al. (2015) Insecticide susceptibility evaluation in Aedes aegypti populations of Caldas, Colombia, in 2007 and 2011. Biomedica 35: 43-52	Moyes CL (2016) literature review
125	2015	2011	2011	Victoria	Colombia	5.31701	-74.914		Aedes aegypti	Larva/pupa collections	F2	adults	108	CDC bottle bioassay	fenitrothion	organophosphate	mortality	100	%			75	ug/bottle	45	minutes	Conde M, Orjuela LI, Augusto Castellanos C, Herrera-Varela M, Licastro S, et al. (2015) Insecticide susceptibility evaluation in Aedes aegypti populations of Caldas, Colombia, in 2007 and 2011. Biomedica 35: 43-52	Moyes CL (2016) literature review
126	2015	2011	2011	Viterbo	Colombia	5.05991	-75.8738		Aedes aegypti	Larva/pupa collections	F2	adults	182	CDC bottle bioassay	fenitrothion	organophosphate	mortality	100	%			75	ug/bottle	45	minutes	Conde M, Orjuela LI, Augusto Castellanos C, Herrera-Varela M, Licastro S, et al. (2015) Insecticide susceptibility evaluation in Aedes aegypti populations of Caldas, Colombia, in 2007 and 2011. Biomedica 35: 43-52	Moyes CL (2016) literature review
127	2015	2011	2011	Las Margaritas	Colombia	5.45213	-74.6672		Aedes aegypti	Larva/pupa collections	F2	adults	163	CDC bottle bioassay	pirimiphos-methyl	organophosphate	mortality	93.65	%			100	ug/bottle	45	minutes	Conde M, Orjuela LI, Augusto Castellanos C, Herrera-Varela M, Licastro S, et al. (2015) Insecticide susceptibility evaluation in Aedes aegypti populations of Caldas, Colombia, in 2007 and 2011. Biomedica 35: 43-52	Moyes CL (2016) literature review
128	2015	2011	2011	Las Ferias	Colombia	5.47117	-74.6734		Aedes aegypti	Larva/pupa collections	F2	adults	207	CDC bottle bioassay	pirimiphos-methyl	organophosphate	mortality	93.68	%			100	ug/bottle	45	minutes	Conde M, Orjuela LI, Augusto Castellanos C, Herrera-Varela M, Licastro S, et al. (2015) Insecticide susceptibility evaluation in Aedes aegypti populations of Caldas, Colombia, in 2007 and 2011. Biomedica 35: 43-52	Moyes CL (2016) literature review
129	2015	2011	2011	Viterbo	Colombia	5.05991	-75.8738		Aedes aegypti	Larva/pupa collections	F2	adults	97	CDC bottle bioassay	pirimiphos-methyl	organophosphate	mortality	98	%			100	ug/bottle	45	minutes	Conde M, Orjuela LI, Augusto Castellanos C, Herrera-Varela M, Licastro S, et al. (2015) Insecticide susceptibility evaluation in Aedes aegypti populations of Caldas, Colombia, in 2007 and 2011. Biomedica 35: 43-52	Moyes CL (2016) literature review
130	2015		2013	Cayenne	French Guiana	4.92494	-52.3099		Aedes aegypti	Larva/pupa collections	F2	adults	100	WHO adult bioassay	deltamethrin	pyrethroid	mortality	26	%			0.06	%	1	hours	Dusfour I, Zorrilla P, Guidez A, Issaly J, Girod R, et al. (2015) Deltamethrin Resistance Mechanisms in Aedes aegypti Populations from Three French Overseas Territories Worldwide. Plos Neglected Tropical Diseases 9	Moyes CL (2016) literature review
131	2015		2013	Baie Mahault	Guadeloupe	16.2542	-61.5747		Aedes aegypti	Larva/pupa collections	F2	adults	100	WHO adult bioassay	deltamethrin	pyrethroid	mortality	42	%			0.06	%	1	hours	Dusfour I, Zorrilla P, Guidez A, Issaly J, Girod R, et al. (2015) Deltamethrin Resistance Mechanisms in Aedes aegypti Populations from Three French Overseas Territories Worldwide. Plos Neglected Tropical Diseases 9	Moyes CL (2016) literature review
132	2015		2013	Noumea	New Caledonia	-22.2529	166.463		Aedes aegypti	Larva/pupa collections	F2	adults	100	WHO adult bioassay	deltamethrin	pyrethroid	mortality	96	%			0.06	%	1	hours	Dusfour I, Zorrilla P, Guidez A, Issaly J, Girod R, et al. (2015) Deltamethrin Resistance Mechanisms in Aedes aegypti Populations from Three French Overseas Territories Worldwide. Plos Neglected Tropical Diseases 9	Moyes CL (2016) literature review
136	2015	2010	2010	Penang	Malaysia	5.35394	100.243		Aedes aegypti	Egg collections	F2	larvae	640	WHO larval bioassay	temephos	organophosphate	LC50	0.008	ppm	2	New Orleans			24	hours	Ishak IH, Jaal Z, Ranson H, Wondji CS (2015) Contrasting patterns of insecticide resistance and knockdown resistance (kdr) in the dengue vectors Aedes aegypti and Aedes albopictus from Malaysia. Parasites & Vectors 8	Moyes CL (2016) literature review
137	2015	2010	2010	Kuala Lumpur	Malaysia	3.20772	101.672		Aedes aegypti	Egg collections	F2	larvae	640	WHO larval bioassay	temephos	organophosphate	LC50	0.006	ppm	1.5	New Orleans			24	hours	Ishak IH, Jaal Z, Ranson H, Wondji CS (2015) Contrasting patterns of insecticide resistance and knockdown resistance (kdr) in the dengue vectors Aedes aegypti and Aedes albopictus from Malaysia. Parasites & Vectors 8	Moyes CL (2016) literature review
138	2015	2010	2010	Johor Bharu	Malaysia	1.52592	103.709		Aedes aegypti	Egg collections	F2	larvae	640	WHO larval bioassay	temephos	organophosphate	LC50	0.006	ppm	1.5	New Orleans			24	hours	Ishak IH, Jaal Z, Ranson H, Wondji CS (2015) Contrasting patterns of insecticide resistance and knockdown resistance (kdr) in the dengue vectors Aedes aegypti and Aedes albopictus from Malaysia. Parasites & Vectors 8	Moyes CL (2016) literature review
139	2015	2010	2010	Penang	Malaysia	5.35394	100.243		Aedes albopictus	Egg collections	F2	larvae	640	WHO larval bioassay	temephos	organophosphate	LC50	0.02	ppm	3.3	Vector Control Research Unit strain			24	hours	Ishak IH, Jaal Z, Ranson H, Wondji CS (2015) Contrasting patterns of insecticide resistance and knockdown resistance (kdr) in the dengue vectors Aedes aegypti and Aedes albopictus from Malaysia. Parasites & Vectors 8	Moyes CL (2016) literature review
140	2015	2010	2010	Kuala Lumpur	Malaysia	3.20772	101.672		Aedes albopictus	Egg collections	F2	larvae	640	WHO larval bioassay	temephos	organophosphate	LC50	0.015	ppm	2.5	Vector Control Research Unit strain			24	hours	Ishak IH, Jaal Z, Ranson H, Wondji CS (2015) Contrasting patterns of insecticide resistance and knockdown resistance (kdr) in the dengue vectors Aedes aegypti and Aedes albopictus from Malaysia. Parasites & Vectors 8	Moyes CL (2016) literature review
141	2015	2010	2010	Penang	Malaysia	5.35394	100.243		Aedes aegypti	Egg collections	F2	adults	100	WHO adult bioassay	permethrin	pyrethroid	mortality	33	%			0.75	%			Ishak IH, Jaal Z, Ranson H, Wondji CS (2015) Contrasting patterns of insecticide resistance and knockdown resistance (kdr) in the dengue vectors Aedes aegypti and Aedes albopictus from Malaysia. Parasites & Vectors 8	Moyes CL (2016) literature review
142	2015	2010	2010	Penang	Malaysia	5.35394	100.243		Aedes aegypti	Egg collections	F2	adults	100	WHO adult bioassay	deltamethrin	pyrethroid	mortality	72	%			0.05	%			Ishak IH, Jaal Z, Ranson H, Wondji CS (2015) Contrasting patterns of insecticide resistance and knockdown resistance (kdr) in the dengue vectors Aedes aegypti and Aedes albopictus from Malaysia. Parasites & Vectors 8	Moyes CL (2016) literature review
143	2015	2010	2010	Penang	Malaysia	5.35394	100.243		Aedes aegypti	Egg collections	F2	adults	100	WHO adult bioassay	DDT	organochlorine	mortality	17	%			4	%			Ishak IH, Jaal Z, Ranson H, Wondji CS (2015) Contrasting patterns of insecticide resistance and knockdown resistance (kdr) in the dengue vectors Aedes aegypti and Aedes albopictus from Malaysia. Parasites & Vectors 8	Moyes CL (2016) literature review
144	2015	2010	2010	Penang	Malaysia	5.35394	100.243		Aedes aegypti	Egg collections	F2	adults	100	WHO adult bioassay	bendiocarb	carbamate	mortality	53	%			0.1	%			Ishak IH, Jaal Z, Ranson H, Wondji CS (2015) Contrasting patterns of insecticide resistance and knockdown resistance (kdr) in the dengue vectors Aedes aegypti and Aedes albopictus from Malaysia. Parasites & Vectors 8	Moyes CL (2016) literature review
145	2015	2010	2010	Penang	Malaysia	5.35394	100.243		Aedes aegypti	Egg collections	F2	adults	100	WHO adult bioassay	malathion	organophosphate	mortality	100	%			5	%			Ishak IH, Jaal Z, Ranson H, Wondji CS (2015) Contrasting patterns of insecticide resistance and knockdown resistance (kdr) in the dengue vectors Aedes aegypti and Aedes albopictus from Malaysia. Parasites & Vectors 8	Moyes CL (2016) literature review
146	2015	2010	2010	Penang	Malaysia	5.35394	100.243		Aedes aegypti	Egg collections	F2	adults	100	WHO adult bioassay	dieldrin	organochlorine	mortality	100	%			4	%			Ishak IH, Jaal Z, Ranson H, Wondji CS (2015) Contrasting patterns of insecticide resistance and knockdown resistance (kdr) in the dengue vectors Aedes aegypti and Aedes albopictus from Malaysia. Parasites & Vectors 8	Moyes CL (2016) literature review
151	2015	2010	2010	Kuala Lumpur	Malaysia	3.20772	101.672		Aedes aegypti	Egg collections	F2	adults	100	WHO adult bioassay	permethrin	pyrethroid	mortality	1	%			0.75	%			Ishak IH, Jaal Z, Ranson H, Wondji CS (2015) Contrasting patterns of insecticide resistance and knockdown resistance (kdr) in the dengue vectors Aedes aegypti and Aedes albopictus from Malaysia. Parasites & Vectors 8	Moyes CL (2016) literature review
152	2015	2010	2010	Kuala Lumpur	Malaysia	3.20772	101.672		Aedes aegypti	Egg collections	F2	adults	100	WHO adult bioassay	deltamethrin	pyrethroid	mortality	0	%			0.05	%			Ishak IH, Jaal Z, Ranson H, Wondji CS (2015) Contrasting patterns of insecticide resistance and knockdown resistance (kdr) in the dengue vectors Aedes aegypti and Aedes albopictus from Malaysia. Parasites & Vectors 8	Moyes CL (2016) literature review
153	2015	2010	2010	Kuala Lumpur	Malaysia	3.20772	101.672		Aedes aegypti	Egg collections	F2	adults	100	WHO adult bioassay	DDT	organochlorine	mortality	0	%			4	%			Ishak IH, Jaal Z, Ranson H, Wondji CS (2015) Contrasting patterns of insecticide resistance and knockdown resistance (kdr) in the dengue vectors Aedes aegypti and Aedes albopictus from Malaysia. Parasites & Vectors 8	Moyes CL (2016) literature review
154	2015	2010	2010	Kuala Lumpur	Malaysia	3.20772	101.672		Aedes aegypti	Egg collections	F2	adults	100	WHO adult bioassay	bendiocarb	carbamate	mortality	44	%			0.1	%			Ishak IH, Jaal Z, Ranson H, Wondji CS (2015) Contrasting patterns of insecticide resistance and knockdown resistance (kdr) in the dengue vectors Aedes aegypti and Aedes albopictus from Malaysia. Parasites & Vectors 8	Moyes CL (2016) literature review
155	2015	2010	2010	Kuala Lumpur	Malaysia	3.20772	101.672		Aedes aegypti	Egg collections	F2	adults	100	WHO adult bioassay	malathion	organophosphate	mortality	91	%			5	%			Ishak IH, Jaal Z, Ranson H, Wondji CS (2015) Contrasting patterns of insecticide resistance and knockdown resistance (kdr) in the dengue vectors Aedes aegypti and Aedes albopictus from Malaysia. Parasites & Vectors 8	Moyes CL (2016) literature review
156	2015	2010	2010	Kuala Lumpur	Malaysia	3.20772	101.672		Aedes aegypti	Egg collections	F2	adults	100	WHO adult bioassay	dieldrin	organochlorine	mortality	100	%			4	%			Ishak IH, Jaal Z, Ranson H, Wondji CS (2015) Contrasting patterns of insecticide resistance and knockdown resistance (kdr) in the dengue vectors Aedes aegypti and Aedes albopictus from Malaysia. Parasites & Vectors 8	Moyes CL (2016) literature review
161	2015	2010	2010	Johor Bharu	Malaysia	1.52592	103.709		Aedes aegypti	Egg collections	F2	adults	100	WHO adult bioassay	permethrin	pyrethroid	mortality	59.2	%			0.75	%			Ishak IH, Jaal Z, Ranson H, Wondji CS (2015) Contrasting patterns of insecticide resistance and knockdown resistance (kdr) in the dengue vectors Aedes aegypti and Aedes albopictus from Malaysia. Parasites & Vectors 8	Moyes CL (2016) literature review
162	2015	2010	2010	Johor Bharu	Malaysia	1.52592	103.709		Aedes aegypti	Egg collections	F2	adults	100	WHO adult bioassay	deltamethrin	pyrethroid	mortality	79	%			0.05	%			Ishak IH, Jaal Z, Ranson H, Wondji CS (2015) Contrasting patterns of insecticide resistance and knockdown resistance (kdr) in the dengue vectors Aedes aegypti and Aedes albopictus from Malaysia. Parasites & Vectors 8	Moyes CL (2016) literature review
163	2015	2010	2010	Johor Bharu	Malaysia	1.52592	103.709		Aedes aegypti	Egg collections	F2	adults	100	WHO adult bioassay	DDT	organochlorine	mortality	50.4	%			4	%			Ishak IH, Jaal Z, Ranson H, Wondji CS (2015) Contrasting patterns of insecticide resistance and knockdown resistance (kdr) in the dengue vectors Aedes aegypti and Aedes albopictus from Malaysia. Parasites & Vectors 8	Moyes CL (2016) literature review
164	2015	2010	2010	Johor Bharu	Malaysia	1.52592	103.709		Aedes aegypti	Egg collections	F2	adults	100	WHO adult bioassay	bendiocarb	carbamate	mortality	25	%			0.1	%			Ishak IH, Jaal Z, Ranson H, Wondji CS (2015) Contrasting patterns of insecticide resistance and knockdown resistance (kdr) in the dengue vectors Aedes aegypti and Aedes albopictus from Malaysia. Parasites & Vectors 8	Moyes CL (2016) literature review
165	2015	2010	2010	Johor Bharu	Malaysia	1.52592	103.709		Aedes aegypti	Egg collections	F2	adults	100	WHO adult bioassay	malathion	organophosphate	mortality	99	%			5	%			Ishak IH, Jaal Z, Ranson H, Wondji CS (2015) Contrasting patterns of insecticide resistance and knockdown resistance (kdr) in the dengue vectors Aedes aegypti and Aedes albopictus from Malaysia. Parasites & Vectors 8	Moyes CL (2016) literature review
166	2015	2010	2010	Johor Bharu	Malaysia	1.52592	103.709		Aedes aegypti	Egg collections	F2	adults	100	WHO adult bioassay	dieldrin	organochlorine	mortality	88	%			4	%			Ishak IH, Jaal Z, Ranson H, Wondji CS (2015) Contrasting patterns of insecticide resistance and knockdown resistance (kdr) in the dengue vectors Aedes aegypti and Aedes albopictus from Malaysia. Parasites & Vectors 8	Moyes CL (2016) literature review
171	2015	2010	2010	Kota Bharu	Malaysia	6.11322	102.298		Aedes aegypti	Egg collections	F2	adults	100	WHO adult bioassay	permethrin	pyrethroid	mortality	10	%			0.75	%			Ishak IH, Jaal Z, Ranson H, Wondji CS (2015) Contrasting patterns of insecticide resistance and knockdown resistance (kdr) in the dengue vectors Aedes aegypti and Aedes albopictus from Malaysia. Parasites & Vectors 8	Moyes CL (2016) literature review
172	2015	2010	2010	Kota Bharu	Malaysia	6.11322	102.298		Aedes aegypti	Egg collections	F2	adults	100	WHO adult bioassay	deltamethrin	pyrethroid	mortality	82	%			0.05	%			Ishak IH, Jaal Z, Ranson H, Wondji CS (2015) Contrasting patterns of insecticide resistance and knockdown resistance (kdr) in the dengue vectors Aedes aegypti and Aedes albopictus from Malaysia. Parasites & Vectors 8	Moyes CL (2016) literature review
173	2015	2010	2010	Kota Bharu	Malaysia	6.11322	102.298		Aedes aegypti	Egg collections	F2	adults	100	WHO adult bioassay	DDT	organochlorine	mortality	10	%			4	%			Ishak IH, Jaal Z, Ranson H, Wondji CS (2015) Contrasting patterns of insecticide resistance and knockdown resistance (kdr) in the dengue vectors Aedes aegypti and Aedes albopictus from Malaysia. Parasites & Vectors 8	Moyes CL (2016) literature review
174	2015	2010	2010	Kota Bharu	Malaysia	6.11322	102.298		Aedes aegypti	Egg collections	F2	adults	100	WHO adult bioassay	bendiocarb	carbamate	mortality	91	%			0.1	%			Ishak IH, Jaal Z, Ranson H, Wondji CS (2015) Contrasting patterns of insecticide resistance and knockdown resistance (kdr) in the dengue vectors Aedes aegypti and Aedes albopictus from Malaysia. Parasites & Vectors 8	Moyes CL (2016) literature review
175	2015	2010	2010	Kota Bharu	Malaysia	6.11322	102.298		Aedes aegypti	Egg collections	F2	adults	100	WHO adult bioassay	malathion	organophosphate	mortality	100	%			5	%			Ishak IH, Jaal Z, Ranson H, Wondji CS (2015) Contrasting patterns of insecticide resistance and knockdown resistance (kdr) in the dengue vectors Aedes aegypti and Aedes albopictus from Malaysia. Parasites & Vectors 8	Moyes CL (2016) literature review
176	2015	2010	2010	Kota Bharu	Malaysia	6.11322	102.298		Aedes aegypti	Egg collections	F2	adults	100	WHO adult bioassay	dieldrin	organochlorine	mortality	100	%			4	%			Ishak IH, Jaal Z, Ranson H, Wondji CS (2015) Contrasting patterns of insecticide resistance and knockdown resistance (kdr) in the dengue vectors Aedes aegypti and Aedes albopictus from Malaysia. Parasites & Vectors 8	Moyes CL (2016) literature review
178	2015	2010	2010	Penang	Malaysia	5.35394	100.243		Aedes albopictus	Egg collections	F2	adults	100	WHO adult bioassay	permethrin	pyrethroid	mortality	100	%			0.75	%			Ishak IH, Jaal Z, Ranson H, Wondji CS (2015) Contrasting patterns of insecticide resistance and knockdown resistance (kdr) in the dengue vectors Aedes aegypti and Aedes albopictus from Malaysia. Parasites & Vectors 8	Moyes CL (2016) literature review
179	2015	2010	2010	Penang	Malaysia	5.35394	100.243		Aedes albopictus	Egg collections	F2	adults	100	WHO adult bioassay	deltamethrin	pyrethroid	mortality	100	%			0.05	%			Ishak IH, Jaal Z, Ranson H, Wondji CS (2015) Contrasting patterns of insecticide resistance and knockdown resistance (kdr) in the dengue vectors Aedes aegypti and Aedes albopictus from Malaysia. Parasites & Vectors 8	Moyes CL (2016) literature review
180	2015	2010	2010	Penang	Malaysia	5.35394	100.243		Aedes albopictus	Egg collections	F2	adults	100	WHO adult bioassay	DDT	organochlorine	mortality	96.8	%			4	%			Ishak IH, Jaal Z, Ranson H, Wondji CS (2015) Contrasting patterns of insecticide resistance and knockdown resistance (kdr) in the dengue vectors Aedes aegypti and Aedes albopictus from Malaysia. Parasites & Vectors 8	Moyes CL (2016) literature review
181	2015	2010	2010	Penang	Malaysia	5.35394	100.243		Aedes albopictus	Egg collections	F2	adults	100	WHO adult bioassay	bendiocarb	carbamate	mortality	28.8	%			0.1	%			Ishak IH, Jaal Z, Ranson H, Wondji CS (2015) Contrasting patterns of insecticide resistance and knockdown resistance (kdr) in the dengue vectors Aedes aegypti and Aedes albopictus from Malaysia. Parasites & Vectors 8	Moyes CL (2016) literature review
182	2015	2010	2010	Penang	Malaysia	5.35394	100.243		Aedes albopictus	Egg collections	F2	adults	100	WHO adult bioassay	malathion	organophosphate	mortality	100	%			5	%			Ishak IH, Jaal Z, Ranson H, Wondji CS (2015) Contrasting patterns of insecticide resistance and knockdown resistance (kdr) in the dengue vectors Aedes aegypti and Aedes albopictus from Malaysia. Parasites & Vectors 8	Moyes CL (2016) literature review
183	2015	2010	2010	Penang	Malaysia	5.35394	100.243		Aedes albopictus	Egg collections	F2	adults	100	WHO adult bioassay	dieldrin	organochlorine	mortality	40	%			4	%			Ishak IH, Jaal Z, Ranson H, Wondji CS (2015) Contrasting patterns of insecticide resistance and knockdown resistance (kdr) in the dengue vectors Aedes aegypti and Aedes albopictus from Malaysia. Parasites & Vectors 8	Moyes CL (2016) literature review
186	2015	2010	2010	Kuala Lumpur	Malaysia	3.20772	101.672		Aedes albopictus	Egg collections	F2	adults	100	WHO adult bioassay	permethrin	pyrethroid	mortality	87	%			0.75	%			Ishak IH, Jaal Z, Ranson H, Wondji CS (2015) Contrasting patterns of insecticide resistance and knockdown resistance (kdr) in the dengue vectors Aedes aegypti and Aedes albopictus from Malaysia. Parasites & Vectors 8	Moyes CL (2016) literature review
187	2015	2010	2010	Kuala Lumpur	Malaysia	3.20772	101.672		Aedes albopictus	Egg collections	F2	adults	100	WHO adult bioassay	deltamethrin	pyrethroid	mortality	89	%			0.05	%			Ishak IH, Jaal Z, Ranson H, Wondji CS (2015) Contrasting patterns of insecticide resistance and knockdown resistance (kdr) in the dengue vectors Aedes aegypti and Aedes albopictus from Malaysia. Parasites & Vectors 8	Moyes CL (2016) literature review
188	2015	2010	2010	Kuala Lumpur	Malaysia	3.20772	101.672		Aedes albopictus	Egg collections	F2	adults	100	WHO adult bioassay	DDT	organochlorine	mortality	6	%			4	%			Ishak IH, Jaal Z, Ranson H, Wondji CS (2015) Contrasting patterns of insecticide resistance and knockdown resistance (kdr) in the dengue vectors Aedes aegypti and Aedes albopictus from Malaysia. Parasites & Vectors 8	Moyes CL (2016) literature review
189	2015	2010	2010	Kuala Lumpur	Malaysia	3.20772	101.672		Aedes albopictus	Egg collections	F2	adults	100	WHO adult bioassay	bendiocarb	carbamate	mortality	31	%			0.1	%			Ishak IH, Jaal Z, Ranson H, Wondji CS (2015) Contrasting patterns of insecticide resistance and knockdown resistance (kdr) in the dengue vectors Aedes aegypti and Aedes albopictus from Malaysia. Parasites & Vectors 8	Moyes CL (2016) literature review
190	2015	2010	2010	Kuala Lumpur	Malaysia	3.20772	101.672		Aedes albopictus	Egg collections	F2	adults	100	WHO adult bioassay	malathion	organophosphate	mortality	76	%			5	%			Ishak IH, Jaal Z, Ranson H, Wondji CS (2015) Contrasting patterns of insecticide resistance and knockdown resistance (kdr) in the dengue vectors Aedes aegypti and Aedes albopictus from Malaysia. Parasites & Vectors 8	Moyes CL (2016) literature review
191	2015	2010	2010	Kuala Lumpur	Malaysia	3.20772	101.672		Aedes albopictus	Egg collections	F2	adults	100	WHO adult bioassay	dieldrin	organochlorine	mortality	84	%			4	%			Ishak IH, Jaal Z, Ranson H, Wondji CS (2015) Contrasting patterns of insecticide resistance and knockdown resistance (kdr) in the dengue vectors Aedes aegypti and Aedes albopictus from Malaysia. Parasites & Vectors 8	Moyes CL (2016) literature review
194	2015	2010	2010	Johor Bharu	Malaysia	1.52592	103.709		Aedes albopictus	Egg collections	F2	adults	100	WHO adult bioassay	permethrin	pyrethroid	mortality	100	%			0.75	%			Ishak IH, Jaal Z, Ranson H, Wondji CS (2015) Contrasting patterns of insecticide resistance and knockdown resistance (kdr) in the dengue vectors Aedes aegypti and Aedes albopictus from Malaysia. Parasites & Vectors 8	Moyes CL (2016) literature review
195	2015	2010	2010	Johor Bharu	Malaysia	1.52592	103.709		Aedes albopictus	Egg collections	F2	adults	100	WHO adult bioassay	deltamethrin	pyrethroid	mortality	100	%			0.05	%			Ishak IH, Jaal Z, Ranson H, Wondji CS (2015) Contrasting patterns of insecticide resistance and knockdown resistance (kdr) in the dengue vectors Aedes aegypti and Aedes albopictus from Malaysia. Parasites & Vectors 8	Moyes CL (2016) literature review
196	2015	2010	2010	Johor Bharu	Malaysia	1.52592	103.709		Aedes albopictus	Egg collections	F2	adults	100	WHO adult bioassay	DDT	organochlorine	mortality	60	%			4	%			Ishak IH, Jaal Z, Ranson H, Wondji CS (2015) Contrasting patterns of insecticide resistance and knockdown resistance (kdr) in the dengue vectors Aedes aegypti and Aedes albopictus from Malaysia. Parasites & Vectors 8	Moyes CL (2016) literature review
197	2015	2010	2010	Johor Bharu	Malaysia	1.52592	103.709		Aedes albopictus	Egg collections	F2	adults	100	WHO adult bioassay	bendiocarb	carbamate	mortality	44	%			0.1	%			Ishak IH, Jaal Z, Ranson H, Wondji CS (2015) Contrasting patterns of insecticide resistance and knockdown resistance (kdr) in the dengue vectors Aedes aegypti and Aedes albopictus from Malaysia. Parasites & Vectors 8	Moyes CL (2016) literature review
198	2015	2010	2010	Johor Bharu	Malaysia	1.52592	103.709		Aedes albopictus	Egg collections	F2	adults	100	WHO adult bioassay	malathion	organophosphate	mortality	68	%			5	%			Ishak IH, Jaal Z, Ranson H, Wondji CS (2015) Contrasting patterns of insecticide resistance and knockdown resistance (kdr) in the dengue vectors Aedes aegypti and Aedes albopictus from Malaysia. Parasites & Vectors 8	Moyes CL (2016) literature review
199	2015	2010	2010	Johor Bharu	Malaysia	1.52592	103.709		Aedes albopictus	Egg collections	F2	adults	100	WHO adult bioassay	dieldrin	organochlorine	mortality	90	%			4	%			Ishak IH, Jaal Z, Ranson H, Wondji CS (2015) Contrasting patterns of insecticide resistance and knockdown resistance (kdr) in the dengue vectors Aedes aegypti and Aedes albopictus from Malaysia. Parasites & Vectors 8	Moyes CL (2016) literature review
200	2015	2010	2010	Kota Bharu	Malaysia	6.11322	102.298		Aedes albopictus	Egg collections	F2	adults	100	WHO adult bioassay	permethrin	pyrethroid	mortality	100	%			0.75	%			Ishak IH, Jaal Z, Ranson H, Wondji CS (2015) Contrasting patterns of insecticide resistance and knockdown resistance (kdr) in the dengue vectors Aedes aegypti and Aedes albopictus from Malaysia. Parasites & Vectors 8	Moyes CL (2016) literature review
201	2015	2010	2010	Kota Bharu	Malaysia	6.11322	102.298		Aedes albopictus	Egg collections	F2	adults	100	WHO adult bioassay	deltamethrin	pyrethroid	mortality	97	%			0.05	%			Ishak IH, Jaal Z, Ranson H, Wondji CS (2015) Contrasting patterns of insecticide resistance and knockdown resistance (kdr) in the dengue vectors Aedes aegypti and Aedes albopictus from Malaysia. Parasites & Vectors 8	Moyes CL (2016) literature review
202	2015	2010	2010	Kota Bharu	Malaysia	6.11322	102.298		Aedes albopictus	Egg collections	F2	adults	100	WHO adult bioassay	DDT	organochlorine	mortality	14	%			4	%			Ishak IH, Jaal Z, Ranson H, Wondji CS (2015) Contrasting patterns of insecticide resistance and knockdown resistance (kdr) in the dengue vectors Aedes aegypti and Aedes albopictus from Malaysia. Parasites & Vectors 8	Moyes CL (2016) literature review
203	2015	2010	2010	Kota Bharu	Malaysia	6.11322	102.298		Aedes albopictus	Egg collections	F2	adults	100	WHO adult bioassay	bendiocarb	carbamate	mortality	93	%			0.1	%			Ishak IH, Jaal Z, Ranson H, Wondji CS (2015) Contrasting patterns of insecticide resistance and knockdown resistance (kdr) in the dengue vectors Aedes aegypti and Aedes albopictus from Malaysia. Parasites & Vectors 8	Moyes CL (2016) literature review
204	2015	2010	2010	Kota Bharu	Malaysia	6.11322	102.298		Aedes albopictus	Egg collections	F2	adults	100	WHO adult bioassay	malathion	organophosphate	mortality	100	%			5	%			Ishak IH, Jaal Z, Ranson H, Wondji CS (2015) Contrasting patterns of insecticide resistance and knockdown resistance (kdr) in the dengue vectors Aedes aegypti and Aedes albopictus from Malaysia. Parasites & Vectors 8	Moyes CL (2016) literature review
205	2015	2010	2010	Kota Bharu	Malaysia	6.11322	102.298		Aedes albopictus	Egg collections	F2	adults	100	WHO adult bioassay	dieldrin	organochlorine	mortality	100	%			4	%			Ishak IH, Jaal Z, Ranson H, Wondji CS (2015) Contrasting patterns of insecticide resistance and knockdown resistance (kdr) in the dengue vectors Aedes aegypti and Aedes albopictus from Malaysia. Parasites & Vectors 8	Moyes CL (2016) literature review
206	2015		2013	South Delhi I	India	28.4809	77.1978		Aedes aegypti	Larva/pupa collections		adults	348	WHO adult bioassay	DDT	organochlorine	mortality	30.17	%			4	%			Kushwah RBS, Dykes CL, Kapoor N, Adak T, Singh OP (2015) Pyrethroid-Resistance and Presence of Two Knockdown Resistance (kdr) Mutations, F1534C and a Novel Mutation T1520I, in Indian Aedes aegypti. Plos Neglected Tropical Diseases 9	Moyes CL (2016) literature review
207	2015		2013	South Delhi II	India	28.4809	77.1978		Aedes aegypti	Larva/pupa collections		adults	165	WHO adult bioassay	DDT	organochlorine	mortality	37.58	%			4	%			Kushwah RBS, Dykes CL, Kapoor N, Adak T, Singh OP (2015) Pyrethroid-Resistance and Presence of Two Knockdown Resistance (kdr) Mutations, F1534C and a Novel Mutation T1520I, in Indian Aedes aegypti. Plos Neglected Tropical Diseases 9	Moyes CL (2016) literature review
208	2015		2013	West Delhi	India	28.6617	77.0739		Aedes aegypti	Larva/pupa collections		adults	108	WHO adult bioassay	DDT	organochlorine	mortality	48.15	%			4	%			Kushwah RBS, Dykes CL, Kapoor N, Adak T, Singh OP (2015) Pyrethroid-Resistance and Presence of Two Knockdown Resistance (kdr) Mutations, F1534C and a Novel Mutation T1520I, in Indian Aedes aegypti. Plos Neglected Tropical Diseases 9	Moyes CL (2016) literature review
209	2015		2013	South Delhi I	India	28.4809	77.1978		Aedes aegypti	Larva/pupa collections		adults	231	WHO adult bioassay	deltamethrin	pyrethroid	mortality	71.86	%			0.05	%			Kushwah RBS, Dykes CL, Kapoor N, Adak T, Singh OP (2015) Pyrethroid-Resistance and Presence of Two Knockdown Resistance (kdr) Mutations, F1534C and a Novel Mutation T1520I, in Indian Aedes aegypti. Plos Neglected Tropical Diseases 9	Moyes CL (2016) literature review
210	2015		2013	South Delhi II	India	28.4809	77.1978		Aedes aegypti	Larva/pupa collections		adults	148	WHO adult bioassay	deltamethrin	pyrethroid	mortality	74.32	%			0.05	%			Kushwah RBS, Dykes CL, Kapoor N, Adak T, Singh OP (2015) Pyrethroid-Resistance and Presence of Two Knockdown Resistance (kdr) Mutations, F1534C and a Novel Mutation T1520I, in Indian Aedes aegypti. Plos Neglected Tropical Diseases 9	Moyes CL (2016) literature review
211	2015		2013	West Delhi	India	28.6617	77.0739		Aedes aegypti	Larva/pupa collections		adults	59	WHO adult bioassay	deltamethrin	pyrethroid	mortality	64.41	%			0.05	%			Kushwah RBS, Dykes CL, Kapoor N, Adak T, Singh OP (2015) Pyrethroid-Resistance and Presence of Two Knockdown Resistance (kdr) Mutations, F1534C and a Novel Mutation T1520I, in Indian Aedes aegypti. Plos Neglected Tropical Diseases 9	Moyes CL (2016) literature review
212	2015		2013	South Delhi I	India	28.4809	77.1978		Aedes aegypti	Larva/pupa collections		adults	373	WHO adult bioassay	permethrin	pyrethroid	mortality	82.3	%			0.75	%			Kushwah RBS, Dykes CL, Kapoor N, Adak T, Singh OP (2015) Pyrethroid-Resistance and Presence of Two Knockdown Resistance (kdr) Mutations, F1534C and a Novel Mutation T1520I, in Indian Aedes aegypti. Plos Neglected Tropical Diseases 9	Moyes CL (2016) literature review
213	2015		2013	South Delhi II	India	28.4809	77.1978		Aedes aegypti	Larva/pupa collections		adults	265	WHO adult bioassay	permethrin	pyrethroid	mortality	66.79	%			0.75	%			Kushwah RBS, Dykes CL, Kapoor N, Adak T, Singh OP (2015) Pyrethroid-Resistance and Presence of Two Knockdown Resistance (kdr) Mutations, F1534C and a Novel Mutation T1520I, in Indian Aedes aegypti. Plos Neglected Tropical Diseases 9	Moyes CL (2016) literature review
214	2015		2013	West Delhi	India	28.6617	77.0739		Aedes aegypti	Larva/pupa collections		adults	95	WHO adult bioassay	permethrin	pyrethroid	mortality	74.74	%			0.75	%			Kushwah RBS, Dykes CL, Kapoor N, Adak T, Singh OP (2015) Pyrethroid-Resistance and Presence of Two Knockdown Resistance (kdr) Mutations, F1534C and a Novel Mutation T1520I, in Indian Aedes aegypti. Plos Neglected Tropical Diseases 9	Moyes CL (2016) literature review
215	2015	2013	2013	Qishui	China	20.7621	109.765		Aedes aegypti	Larva/pupa collections	F1	larvae	630	WHO larval bioassay	cypermethrin	pyrethroid	LC50	0.00663	ppm							Li C-X, Kaufman PE, Xue R-D, Zhao M-H, Wang G, et al. (2015) Relationship between insecticide resistance and kdr mutations in the dengue vector Aedes aegypti in Southern China. Parasites & Vectors 8	Moyes CL (2016) literature review
216	2015	2013	2013	Dongfang	China	19.0869	108.677		Aedes aegypti	Larva/pupa collections	F1	larvae	630	WHO larval bioassay	cypermethrin	pyrethroid	LC50	0.00634	ppm							Li C-X, Kaufman PE, Xue R-D, Zhao M-H, Wang G, et al. (2015) Relationship between insecticide resistance and kdr mutations in the dengue vector Aedes aegypti in Southern China. Parasites & Vectors 8	Moyes CL (2016) literature review
217	2015	2013	2013	Jinghan	China	24.031	97.8877		Aedes aegypti	Larva/pupa collections	F1	larvae	450	WHO larval bioassay	cypermethrin	pyrethroid	LC50	0.03349	ppm							Li C-X, Kaufman PE, Xue R-D, Zhao M-H, Wang G, et al. (2015) Relationship between insecticide resistance and kdr mutations in the dengue vector Aedes aegypti in Southern China. Parasites & Vectors 8	Moyes CL (2016) literature review
218	2015	2013	2013	Yundang	China	24.0238	97.883		Aedes aegypti	Larva/pupa collections	F1	larvae	450	WHO larval bioassay	cypermethrin	pyrethroid	LC50	0.02558	ppm							Li C-X, Kaufman PE, Xue R-D, Zhao M-H, Wang G, et al. (2015) Relationship between insecticide resistance and kdr mutations in the dengue vector Aedes aegypti in Southern China. Parasites & Vectors 8	Moyes CL (2016) literature review
219	2015	2013	2013	Munao	China	24.0191	97.8633		Aedes aegypti	Larva/pupa collections	F1	larvae	450	WHO larval bioassay	cypermethrin	pyrethroid	LC50	0.0826	ppm							Li C-X, Kaufman PE, Xue R-D, Zhao M-H, Wang G, et al. (2015) Relationship between insecticide resistance and kdr mutations in the dengue vector Aedes aegypti in Southern China. Parasites & Vectors 8	Moyes CL (2016) literature review
220	2015	2013	2013	Qishui	China	20.7621	109.765		Aedes aegypti	Larva/pupa collections	F1	larvae	630	WHO larval bioassay	cyhalothrin	pyrethroid	LC50	0.00568	ppm							Li C-X, Kaufman PE, Xue R-D, Zhao M-H, Wang G, et al. (2015) Relationship between insecticide resistance and kdr mutations in the dengue vector Aedes aegypti in Southern China. Parasites & Vectors 8	Moyes CL (2016) literature review
221	2015	2013	2013	Dongfang	China	19.0869	108.677		Aedes aegypti	Larva/pupa collections	F1	larvae	630	WHO larval bioassay	cyhalothrin	pyrethroid	LC50	0.00439	ppm							Li C-X, Kaufman PE, Xue R-D, Zhao M-H, Wang G, et al. (2015) Relationship between insecticide resistance and kdr mutations in the dengue vector Aedes aegypti in Southern China. Parasites & Vectors 8	Moyes CL (2016) literature review
222	2015	2013	2013	Jinghan	China	24.031	97.8877		Aedes aegypti	Larva/pupa collections	F1	larvae	450	WHO larval bioassay	cyhalothrin	pyrethroid	LC50	0.03879	ppm							Li C-X, Kaufman PE, Xue R-D, Zhao M-H, Wang G, et al. (2015) Relationship between insecticide resistance and kdr mutations in the dengue vector Aedes aegypti in Southern China. Parasites & Vectors 8	Moyes CL (2016) literature review
223	2015	2013	2013	Yundang	China	24.0238	97.883		Aedes aegypti	Larva/pupa collections	F1	larvae	450	WHO larval bioassay	cyhalothrin	pyrethroid	LC50	0.02794	ppm							Li C-X, Kaufman PE, Xue R-D, Zhao M-H, Wang G, et al. (2015) Relationship between insecticide resistance and kdr mutations in the dengue vector Aedes aegypti in Southern China. Parasites & Vectors 8	Moyes CL (2016) literature review
224	2015	2013	2013	Munao	China	24.0191	97.8633		Aedes aegypti	Larva/pupa collections	F1	larvae	450	WHO larval bioassay	cyhalothrin	pyrethroid	LC50	0.08087	ppm							Li C-X, Kaufman PE, Xue R-D, Zhao M-H, Wang G, et al. (2015) Relationship between insecticide resistance and kdr mutations in the dengue vector Aedes aegypti in Southern China. Parasites & Vectors 8	Moyes CL (2016) literature review
225	2015		2013	Petaling Jaya	Malaysia	3.10726	101.607		Aedes albopictus	Larva/pupa collections	F1	adults	45	WHO adult bioassay	dieldrin	organochlorine	mortality	80	%			4	%	1	hours	Low VL, Vinnie-Siow WY, Lim YAL, Tan TK, Leong CS, et al. (2015) First molecular genotyping of A302S mutation in the gamma aminobutyric acid (GABA) receptor in Aedes albopictus from Malaysia. Tropical Biomedicine 32: 554-556	Moyes CL (2016) literature review
226	2015	2011	2012	Salem	India	11.6642	78.1457		Aedes aegypti	Larva/pupa collections	F1-F2	larvae	600	WHO larvel bioassay	temephos	organophosphate	LC50	0.429	ppm	6.9	NCDC			24	hours	Muthusamy R, Shivakumar MS (2015) Susceptibility status of Aedes aegypti (L.) (Diptera: Culicidae) to temephos from three districts of Tamil Nadu, India. Journal of Vector Borne Diseases 52: 159-165.	Moyes CL (2016) literature review
227	2015	2011	2012	Namakkal	India	11.2189	78.1662		Aedes aegypti	Larva/pupa collections	F1-F2	larvae	600	WHO larvel bioassay	temephos	organophosphate	LC50	0.925	ppm	14.9	NCDC			24	hours	Muthusamy R, Shivakumar MS (2015) Susceptibility status of Aedes aegypti (L.) (Diptera: Culicidae) to temephos from three districts of Tamil Nadu, India. Journal of Vector Borne Diseases 52: 159-165.	Moyes CL (2016) literature review
228	2015	2011	2012	Dharmapuri	India	12.1061	78.1362		Aedes aegypti	Larva/pupa collections	F1-F2	larvae	600	WHO larvel bioassay	temephos	organophosphate	LC50	0.305	ppm	4.9	NCDC			24	hours	Muthusamy R, Shivakumar MS (2015) Susceptibility status of Aedes aegypti (L.) (Diptera: Culicidae) to temephos from three districts of Tamil Nadu, India. Journal of Vector Borne Diseases 52: 159-165.	Moyes CL (2016) literature review
229	2015		2013	Dharmapuri	India	12.1061	78.1362		Aedes aegypti	Larva/pupa collections	F1	adults		WHO bioassay	permethrin	pyrethroid	mortality	48.5	%			0.75	%	1	hours	Muthusamy R, Shivakumar MS (2015) Involvement of metabolic resistance and F1534C kdr mutation in the pyrethroid resistance mechanisms of Aedes aegypti in India. Acta Tropica 148: 137-141	Moyes CL (2016) literature review
230	2015		2013	Salem	India	11.6642	78.1457		Aedes aegypti	Larva/pupa collections	F1	adults		WHO bioassay	permethrin	pyrethroid	mortality	48.3	%			0.75	%	1	hours	Muthusamy R, Shivakumar MS (2015) Involvement of metabolic resistance and F1534C kdr mutation in the pyrethroid resistance mechanisms of Aedes aegypti in India. Acta Tropica 148: 137-141	Moyes CL (2016) literature review
231	2015		2013	Namakkal	India	11.2189	78.1662		Aedes aegypti	Larva/pupa collections	F1	adults		WHO bioassay	permethrin	pyrethroid	mortality	50.7	%			0.75	%	1	hours	Muthusamy R, Shivakumar MS (2015) Involvement of metabolic resistance and F1534C kdr mutation in the pyrethroid resistance mechanisms of Aedes aegypti in India. Acta Tropica 148: 137-141	Moyes CL (2016) literature review
235	2015	2012	2012	Santiago Island	Cape Verde	15.0836	-23.6223		Aedes aegypti	Egg collections	F1-F2	larvae	2520	larval bioassay	temephos	organophosphate	LC50	0.026	mg/L	4.4	Rockefeller					Ribeiro Rocha HD, Santos Paiva MH, Silva NM, de Araujo AP, da Rosa de Azevedo Camacho DdR, et al. (2015) Susceptibility profile of Aedes aegypti from Santiago Island, Cabo Verde, to insecticides. Acta Tropica 152: 66-73	Moyes CL (2016) literature review
236	2015	2014	2014	Praia	Cape Verde	14.9329	-23.5135		Aedes aegypti	Egg collections	F1	larvae	2400	larval bioassay	temephos	organophosphate	LC50	0.024	mg/L	3.3	Rockefeller					Ribeiro Rocha HD, Santos Paiva MH, Silva NM, de Araujo AP, da Rosa de Azevedo Camacho DdR, et al. (2015) Susceptibility profile of Aedes aegypti from Santiago Island, Cabo Verde, to insecticides. Acta Tropica 152: 66-73	Moyes CL (2016) literature review
237	2015	2014	2014	Santiago excl. Praia	Cape Verde	15.0836	-23.6223		Aedes aegypti	Egg collections	F1	larvae	1800	larval bioassay	temephos	organophosphate	LC50	0.015	mg/L	2.5	Rockefeller					Ribeiro Rocha HD, Santos Paiva MH, Silva NM, de Araujo AP, da Rosa de Azevedo Camacho DdR, et al. (2015) Susceptibility profile of Aedes aegypti from Santiago Island, Cabo Verde, to insecticides. Acta Tropica 152: 66-73	Moyes CL (2016) literature review
243	2015	2012	2012	Santiago Island	Cape Verde	15.0836	-23.6223		Aedes aegypti	Egg collections		adults	191	Brogdon and McAllister bottle assay	deltamethrin	pyrethroid	mortality	72	%					2	hours	Ribeiro Rocha HD, Santos Paiva MH, Silva NM, de Araujo AP, da Rosa de Azevedo Camacho DdR, et al. (2015) Susceptibility profile of Aedes aegypti from Santiago Island, Cabo Verde, to insecticides. Acta Tropica 152: 66-73	Moyes CL (2016) literature review
244	2015	2012	2012	Santiago Island	Cape Verde	15.0836	-23.6223		Aedes aegypti	Egg collections		adults	163	Brogdon and McAllister bottle assay	cypermethrin	pyrethroid	mortality	75	%					2	hours	Ribeiro Rocha HD, Santos Paiva MH, Silva NM, de Araujo AP, da Rosa de Azevedo Camacho DdR, et al. (2015) Susceptibility profile of Aedes aegypti from Santiago Island, Cabo Verde, to insecticides. Acta Tropica 152: 66-73	Moyes CL (2016) literature review
245	2015	2012	2012	Santiago Island	Cape Verde	15.0836	-23.6223		Aedes aegypti	Egg collections		adults	197	Brogdon and McAllister bottle assay	malathion	organophosphate	mortality	100	%					2	hours	Ribeiro Rocha HD, Santos Paiva MH, Silva NM, de Araujo AP, da Rosa de Azevedo Camacho DdR, et al. (2015) Susceptibility profile of Aedes aegypti from Santiago Island, Cabo Verde, to insecticides. Acta Tropica 152: 66-73	Moyes CL (2016) literature review
246	2015		2013	Rayong	Thailand	12.7041	101.145		Aedes albopictus	Larva/pupa collections	F1-F3	adults	109	WHO adult bioassay	deltamethrin	pyrethroid	mortality	95.28	%			0.0262	%			Thanispong K, Sathantriphop S, Malaithong N, Bangs MJ, Chareonviriyaphap T (2015) ESTABLISHMENT OF DIAGNOSTIC DOSES OF FIVE PYRETHROIDS FOR MONITORING PHYSIOLOGICAL RESISTANCE IN AEDES ALBOPICTUS IN THAILAND. Journal of the American Mosquito Control Association 31: 346-352	Moyes CL (2016) literature review
247	2015		2013	Rayong	Thailand	12.7041	101.145		Aedes albopictus	Larva/pupa collections	F1-F3	adults	107	WHO adult bioassay	permethrin	pyrethroid	mortality	50.97	%			1.02378	%			Thanispong K, Sathantriphop S, Malaithong N, Bangs MJ, Chareonviriyaphap T (2015) ESTABLISHMENT OF DIAGNOSTIC DOSES OF FIVE PYRETHROIDS FOR MONITORING PHYSIOLOGICAL RESISTANCE IN AEDES ALBOPICTUS IN THAILAND. Journal of the American Mosquito Control Association 31: 346-352	Moyes CL (2016) literature review
248	2015		2013	Rayong	Thailand	12.7041	101.145		Aedes albopictus	Larva/pupa collections	F1-F3	adults	108	WHO adult bioassay	bifenthrin	pyrethroid	mortality	100	%			0.56978	%			Thanispong K, Sathantriphop S, Malaithong N, Bangs MJ, Chareonviriyaphap T (2015) ESTABLISHMENT OF DIAGNOSTIC DOSES OF FIVE PYRETHROIDS FOR MONITORING PHYSIOLOGICAL RESISTANCE IN AEDES ALBOPICTUS IN THAILAND. Journal of the American Mosquito Control Association 31: 346-352	Moyes CL (2016) literature review
249	2015		2013	Rayong	Thailand	12.7041	101.145		Aedes albopictus	Larva/pupa collections	F1-F3	adults	108	WHO adult bioassay	cypermethrin	pyrethroid	mortality	99.05	%			0.23706	%			Thanispong K, Sathantriphop S, Malaithong N, Bangs MJ, Chareonviriyaphap T (2015) ESTABLISHMENT OF DIAGNOSTIC DOSES OF FIVE PYRETHROIDS FOR MONITORING PHYSIOLOGICAL RESISTANCE IN AEDES ALBOPICTUS IN THAILAND. Journal of the American Mosquito Control Association 31: 346-352	Moyes CL (2016) literature review
250	2015		2013	Rayong	Thailand	12.7041	101.145		Aedes albopictus	Larva/pupa collections	F1-F3	adults	108	WHO adult bioassay	α-cypermethrin	pyrethroid	mortality	100	%			0.0352	%			Thanispong K, Sathantriphop S, Malaithong N, Bangs MJ, Chareonviriyaphap T (2015) ESTABLISHMENT OF DIAGNOSTIC DOSES OF FIVE PYRETHROIDS FOR MONITORING PHYSIOLOGICAL RESISTANCE IN AEDES ALBOPICTUS IN THAILAND. Journal of the American Mosquito Control Association 31: 346-352	Moyes CL (2016) literature review
251	2015		2013	Koh Chang	Thailand	12.0491	102.337		Aedes albopictus	Larva/pupa collections	F1-F3	adults	99	WHO adult bioassay	deltamethrin	pyrethroid	mortality	98.96	%			0.0262	%			Thanispong K, Sathantriphop S, Malaithong N, Bangs MJ, Chareonviriyaphap T (2015) ESTABLISHMENT OF DIAGNOSTIC DOSES OF FIVE PYRETHROIDS FOR MONITORING PHYSIOLOGICAL RESISTANCE IN AEDES ALBOPICTUS IN THAILAND. Journal of the American Mosquito Control Association 31: 346-352	Moyes CL (2016) literature review
252	2015		2013	Koh Chang	Thailand	12.0491	102.337		Aedes albopictus	Larva/pupa collections	F1-F3	adults	100	WHO adult bioassay	permethrin	pyrethroid	mortality	97.94	%			1.02378	%			Thanispong K, Sathantriphop S, Malaithong N, Bangs MJ, Chareonviriyaphap T (2015) ESTABLISHMENT OF DIAGNOSTIC DOSES OF FIVE PYRETHROIDS FOR MONITORING PHYSIOLOGICAL RESISTANCE IN AEDES ALBOPICTUS IN THAILAND. Journal of the American Mosquito Control Association 31: 346-352	Moyes CL (2016) literature review
253	2015		2013	Koh Chang	Thailand	12.0491	102.337		Aedes albopictus	Larva/pupa collections	F1-F3	adults	107	WHO adult bioassay	bifenthrin	pyrethroid	mortality	89.42	%			0.56978	%			Thanispong K, Sathantriphop S, Malaithong N, Bangs MJ, Chareonviriyaphap T (2015) ESTABLISHMENT OF DIAGNOSTIC DOSES OF FIVE PYRETHROIDS FOR MONITORING PHYSIOLOGICAL RESISTANCE IN AEDES ALBOPICTUS IN THAILAND. Journal of the American Mosquito Control Association 31: 346-352	Moyes CL (2016) literature review
254	2015		2013	Koh Chang	Thailand	12.0491	102.337		Aedes albopictus	Larva/pupa collections	F1-F3	adults	98	WHO adult bioassay	cypermethrin	pyrethroid	mortality	94.73	%			0.23706	%			Thanispong K, Sathantriphop S, Malaithong N, Bangs MJ, Chareonviriyaphap T (2015) ESTABLISHMENT OF DIAGNOSTIC DOSES OF FIVE PYRETHROIDS FOR MONITORING PHYSIOLOGICAL RESISTANCE IN AEDES ALBOPICTUS IN THAILAND. Journal of the American Mosquito Control Association 31: 346-352	Moyes CL (2016) literature review
255	2015		2013	Koh Chang	Thailand	12.0491	102.337		Aedes albopictus	Larva/pupa collections	F1-F3	adults	101	WHO adult bioassay	α-cypermethrin	pyrethroid	mortality	94.89	%			0.0352	%			Thanispong K, Sathantriphop S, Malaithong N, Bangs MJ, Chareonviriyaphap T (2015) ESTABLISHMENT OF DIAGNOSTIC DOSES OF FIVE PYRETHROIDS FOR MONITORING PHYSIOLOGICAL RESISTANCE IN AEDES ALBOPICTUS IN THAILAND. Journal of the American Mosquito Control Association 31: 346-352	Moyes CL (2016) literature review
256	2015		2013	Pong Nom Ron	Thailand	12.9292	102.386		Aedes albopictus	Larva/pupa collections	F1-F3	adults	106	WHO adult bioassay	deltamethrin	pyrethroid	mortality	66.67	%			0.0262	%			Thanispong K, Sathantriphop S, Malaithong N, Bangs MJ, Chareonviriyaphap T (2015) ESTABLISHMENT OF DIAGNOSTIC DOSES OF FIVE PYRETHROIDS FOR MONITORING PHYSIOLOGICAL RESISTANCE IN AEDES ALBOPICTUS IN THAILAND. Journal of the American Mosquito Control Association 31: 346-352	Moyes CL (2016) literature review
257	2015		2013	Pong Nom Ron	Thailand	12.9292	102.386		Aedes albopictus	Larva/pupa collections	F1-F3	adults	108	WHO adult bioassay	permethrin	pyrethroid	mortality	58.87	%			1.02378	%			Thanispong K, Sathantriphop S, Malaithong N, Bangs MJ, Chareonviriyaphap T (2015) ESTABLISHMENT OF DIAGNOSTIC DOSES OF FIVE PYRETHROIDS FOR MONITORING PHYSIOLOGICAL RESISTANCE IN AEDES ALBOPICTUS IN THAILAND. Journal of the American Mosquito Control Association 31: 346-352	Moyes CL (2016) literature review
258	2015		2013	Pong Nom Ron	Thailand	12.9292	102.386		Aedes albopictus	Larva/pupa collections	F1-F3	adults	100	WHO adult bioassay	bifenthrin	pyrethroid	mortality	61.64	%			0.56978	%			Thanispong K, Sathantriphop S, Malaithong N, Bangs MJ, Chareonviriyaphap T (2015) ESTABLISHMENT OF DIAGNOSTIC DOSES OF FIVE PYRETHROIDS FOR MONITORING PHYSIOLOGICAL RESISTANCE IN AEDES ALBOPICTUS IN THAILAND. Journal of the American Mosquito Control Association 31: 346-352	Moyes CL (2016) literature review
259	2015		2013	Pong Nom Ron	Thailand	12.9292	102.386		Aedes albopictus	Larva/pupa collections	F1-F3	adults	106	WHO adult bioassay	cypermethrin	pyrethroid	mortality	68.57	%			0.23706	%			Thanispong K, Sathantriphop S, Malaithong N, Bangs MJ, Chareonviriyaphap T (2015) ESTABLISHMENT OF DIAGNOSTIC DOSES OF FIVE PYRETHROIDS FOR MONITORING PHYSIOLOGICAL RESISTANCE IN AEDES ALBOPICTUS IN THAILAND. Journal of the American Mosquito Control Association 31: 346-352	Moyes CL (2016) literature review
260	2015		2013	Pong Nom Ron	Thailand	12.9292	102.386		Aedes albopictus	Larva/pupa collections	F1-F3	adults	97	WHO adult bioassay	α-cypermethrin	pyrethroid	mortality	34.44	%			0.0352	%			Thanispong K, Sathantriphop S, Malaithong N, Bangs MJ, Chareonviriyaphap T (2015) ESTABLISHMENT OF DIAGNOSTIC DOSES OF FIVE PYRETHROIDS FOR MONITORING PHYSIOLOGICAL RESISTANCE IN AEDES ALBOPICTUS IN THAILAND. Journal of the American Mosquito Control Association 31: 346-352	Moyes CL (2016) literature review
261	2015	2010	2010	Aranyik	Thailand	16.798	100.293		Aedes aegypti	Larva/pupa collections	F1	larvae	400	WHO larval bioassay	temephos	organophosphate	LC50	0.017	ug/ml	1	Aranyik site					Thongwat D, Bunchu N (2015) Susceptibility to temephos, permethrin and deltamethrin of Aedes aegypti (Diptera: Culicidae) from Muang district, Phitsanulok Province, Thailand. Asian Pacific Journal of Tropical Medicine 8: 14-18	Moyes CL (2016) literature review
262	2015	2010	2010	Hua Ro	Thailand	16.8743	100.275		Aedes aegypti	Larva/pupa collections	F1	larvae	400	WHO larval bioassay	temephos	organophosphate	LC50	0.017	ug/ml	1	Aranyik site					Thongwat D, Bunchu N (2015) Susceptibility to temephos, permethrin and deltamethrin of Aedes aegypti (Diptera: Culicidae) from Muang district, Phitsanulok Province, Thailand. Asian Pacific Journal of Tropical Medicine 8: 14-18	Moyes CL (2016) literature review
263	2015	2010	2010	Nai Muang	Thailand	16.8159	100.271		Aedes aegypti	Larva/pupa collections	F1	larvae	400	WHO larval bioassay	temephos	organophosphate	LC50	0.026	ug/ml	1.53	Aranyik site					Thongwat D, Bunchu N (2015) Susceptibility to temephos, permethrin and deltamethrin of Aedes aegypti (Diptera: Culicidae) from Muang district, Phitsanulok Province, Thailand. Asian Pacific Journal of Tropical Medicine 8: 14-18	Moyes CL (2016) literature review
264	2015	2010	2010	Ban Krang	Thailand	16.8542	100.187		Aedes aegypti	Larva/pupa collections	F1	larvae	400	WHO larval bioassay	temephos	organophosphate	LC50	0.061	ug/ml	3.59	Aranyik site					Thongwat D, Bunchu N (2015) Susceptibility to temephos, permethrin and deltamethrin of Aedes aegypti (Diptera: Culicidae) from Muang district, Phitsanulok Province, Thailand. Asian Pacific Journal of Tropical Medicine 8: 14-18	Moyes CL (2016) literature review
265	2015	2010	2010	Tha Pho	Thailand	16.7495	100.198		Aedes aegypti	Larva/pupa collections	F1	larvae	400	WHO larval bioassay	temephos	organophosphate	LC50	0.113	ug/ml	6.65	Aranyik site					Thongwat D, Bunchu N (2015) Susceptibility to temephos, permethrin and deltamethrin of Aedes aegypti (Diptera: Culicidae) from Muang district, Phitsanulok Province, Thailand. Asian Pacific Journal of Tropical Medicine 8: 14-18	Moyes CL (2016) literature review
266	2015	2010	2010	Aranyik	Thailand	16.798	100.293		Aedes aegypti	Larva/pupa collections	F1	adults	300	WHO adult bioassay	permethrin	pyrethroid	mortality	86.84	%			0.75	%	1	hours	Thongwat D, Bunchu N (2015) Susceptibility to temephos, permethrin and deltamethrin of Aedes aegypti (Diptera: Culicidae) from Muang district, Phitsanulok Province, Thailand. Asian Pacific Journal of Tropical Medicine 8: 14-18	Moyes CL (2016) literature review
267	2015	2010	2010	Hua Ro	Thailand	16.8743	100.275		Aedes aegypti	Larva/pupa collections	F1	adults	300	WHO adult bioassay	permethrin	pyrethroid	mortality	36.67	%			0.75	%	1	hours	Thongwat D, Bunchu N (2015) Susceptibility to temephos, permethrin and deltamethrin of Aedes aegypti (Diptera: Culicidae) from Muang district, Phitsanulok Province, Thailand. Asian Pacific Journal of Tropical Medicine 8: 14-18	Moyes CL (2016) literature review
268	2015	2010	2010	Nai Muang	Thailand	16.8159	100.271		Aedes aegypti	Larva/pupa collections	F1	adults	300	WHO adult bioassay	permethrin	pyrethroid	mortality	42.67	%			0.75	%	1	hours	Thongwat D, Bunchu N (2015) Susceptibility to temephos, permethrin and deltamethrin of Aedes aegypti (Diptera: Culicidae) from Muang district, Phitsanulok Province, Thailand. Asian Pacific Journal of Tropical Medicine 8: 14-18	Moyes CL (2016) literature review
269	2015	2010	2010	Ban Krang	Thailand	16.8542	100.187		Aedes aegypti	Larva/pupa collections	F1	adults	300	WHO adult bioassay	permethrin	pyrethroid	mortality	16	%			0.75	%	1	hours	Thongwat D, Bunchu N (2015) Susceptibility to temephos, permethrin and deltamethrin of Aedes aegypti (Diptera: Culicidae) from Muang district, Phitsanulok Province, Thailand. Asian Pacific Journal of Tropical Medicine 8: 14-18	Moyes CL (2016) literature review
270	2015	2010	2010	Tha Pho	Thailand	16.7495	100.198		Aedes aegypti	Larva/pupa collections	F1	adults	300	WHO adult bioassay	permethrin	pyrethroid	mortality	21.5	%			0.75	%	1	hours	Thongwat D, Bunchu N (2015) Susceptibility to temephos, permethrin and deltamethrin of Aedes aegypti (Diptera: Culicidae) from Muang district, Phitsanulok Province, Thailand. Asian Pacific Journal of Tropical Medicine 8: 14-18	Moyes CL (2016) literature review
271	2015	2010	2010	Aranyik	Thailand	16.798	100.293		Aedes aegypti	Larva/pupa collections	F1	adults	300	WHO adult bioassay	deltamethrin	pyrethroid	mortality	98.67	%			0.05	%	1	hours	Thongwat D, Bunchu N (2015) Susceptibility to temephos, permethrin and deltamethrin of Aedes aegypti (Diptera: Culicidae) from Muang district, Phitsanulok Province, Thailand. Asian Pacific Journal of Tropical Medicine 8: 14-18	Moyes CL (2016) literature review
272	2015	2010	2010	Hua Ro	Thailand	16.8743	100.275		Aedes aegypti	Larva/pupa collections	F1	adults	300	WHO adult bioassay	deltamethrin	pyrethroid	mortality	95.67	%			0.05	%	1	hours	Thongwat D, Bunchu N (2015) Susceptibility to temephos, permethrin and deltamethrin of Aedes aegypti (Diptera: Culicidae) from Muang district, Phitsanulok Province, Thailand. Asian Pacific Journal of Tropical Medicine 8: 14-18	Moyes CL (2016) literature review
273	2015	2010	2010	Nai Muang	Thailand	16.8159	100.271		Aedes aegypti	Larva/pupa collections	F1	adults	300	WHO adult bioassay	deltamethrin	pyrethroid	mortality	98	%			0.05	%	1	hours	Thongwat D, Bunchu N (2015) Susceptibility to temephos, permethrin and deltamethrin of Aedes aegypti (Diptera: Culicidae) from Muang district, Phitsanulok Province, Thailand. Asian Pacific Journal of Tropical Medicine 8: 14-18	Moyes CL (2016) literature review
274	2015	2010	2010	Ban Krang	Thailand	16.8542	100.187		Aedes aegypti	Larva/pupa collections	F1	adults	300	WHO adult bioassay	deltamethrin	pyrethroid	mortality	96.67	%			0.05	%	1	hours	Thongwat D, Bunchu N (2015) Susceptibility to temephos, permethrin and deltamethrin of Aedes aegypti (Diptera: Culicidae) from Muang district, Phitsanulok Province, Thailand. Asian Pacific Journal of Tropical Medicine 8: 14-18	Moyes CL (2016) literature review
275	2015	2010	2010	Tha Pho	Thailand	16.7495	100.198		Aedes aegypti	Larva/pupa collections	F1	adults	300	WHO adult bioassay	deltamethrin	pyrethroid	mortality	82.34	%			0.05	%	1	hours	Thongwat D, Bunchu N (2015) Susceptibility to temephos, permethrin and deltamethrin of Aedes aegypti (Diptera: Culicidae) from Muang district, Phitsanulok Province, Thailand. Asian Pacific Journal of Tropical Medicine 8: 14-18	Moyes CL (2016) literature review
276	2015	2011	2012	Nogotirto district	Indonesia	-7.7705	110.337		Aedes aegypti	Egg collections	F2	adults	201	WHO adult bioassay	deltamethrin	pyrethroid	mortality	35	%			0.05	%	1	hours	Wuliandari JR, Lee SF, White VL, Tantowijoyo W, Hoffmann AA, et al. (2015) Association between Three Mutations, F1565C, V1023G and S996P, in the Voltage-Sensitive Sodium Channel Gene and Knockdown Resistance in Aedes aegypti from Yogyakarta, Indonesia. Insects 6: 658-685	Moyes CL (2016) literature review
277	2015	2011	2012	Trihanggo district	Indonesia	-7.7528	110.345		Aedes aegypti	Egg collections	F2	adults	215	WHO adult bioassay	deltamethrin	pyrethroid	mortality	71	%			0.05	%	1	hours	Wuliandari JR, Lee SF, White VL, Tantowijoyo W, Hoffmann AA, et al. (2015) Association between Three Mutations, F1565C, V1023G and S996P, in the Voltage-Sensitive Sodium Channel Gene and Knockdown Resistance in Aedes aegypti from Yogyakarta, Indonesia. Insects 6: 658-685	Moyes CL (2016) literature review
278	2015	2011	2012	Nogotirto district	Indonesia	-7.7705	110.337		Aedes aegypti	Egg collections	F2	adults	200	WHO adult bioassay	permethrin	pyrethroid	mortality	21	%			0.75	%	1	hours	Wuliandari JR, Lee SF, White VL, Tantowijoyo W, Hoffmann AA, et al. (2015) Association between Three Mutations, F1565C, V1023G and S996P, in the Voltage-Sensitive Sodium Channel Gene and Knockdown Resistance in Aedes aegypti from Yogyakarta, Indonesia. Insects 6: 658-685	Moyes CL (2016) literature review
279	2015	2011	2012	Trihanggo district	Indonesia	-7.7528	110.345		Aedes aegypti	Egg collections	F2	adults	200	WHO adult bioassay	permethrin	pyrethroid	mortality	16	%			0.75	%	1	hours	Wuliandari JR, Lee SF, White VL, Tantowijoyo W, Hoffmann AA, et al. (2015) Association between Three Mutations, F1565C, V1023G and S996P, in the Voltage-Sensitive Sodium Channel Gene and Knockdown Resistance in Aedes aegypti from Yogyakarta, Indonesia. Insects 6: 658-685	Moyes CL (2016) literature review
280	2015	2013	2013	Hawajan	India	26.8869	93.7725		Aedes albopictus	Larva/pupa collections	F1	larvae	675	WHO larval bioassay	temephos	organophosphate	LC50	0.0028	ppm	1.4	Defence Research Laboratory strain					Yadav K, Rabha B, Dhiman S, Veer V (2015) Multi-insecticide susceptibility evaluation of dengue vectors Stegomyia albopicta and St. aegypti in Assam, India. Parasites & Vectors 8: 143	Moyes CL (2016) literature review
281	2015	2013	2013	Baghmari	India	26.7587	93.2197		Aedes albopictus	Larva/pupa collections	F1	larvae	675	WHO larval bioassay	temephos	organophosphate	LC50	0.0029	ppm	1.5	Defence Research Laboratory strain					Yadav K, Rabha B, Dhiman S, Veer V (2015) Multi-insecticide susceptibility evaluation of dengue vectors Stegomyia albopicta and St. aegypti in Assam, India. Parasites & Vectors 8: 143	Moyes CL (2016) literature review
282	2015	2013	2013	Sotia	India	26.7288	93.0825		Aedes albopictus	Larva/pupa collections	F1	larvae	675	WHO larval bioassay	temephos	organophosphate	LC50	0.0029	ppm	1.5	Defence Research Laboratory strain					Yadav K, Rabha B, Dhiman S, Veer V (2015) Multi-insecticide susceptibility evaluation of dengue vectors Stegomyia albopicta and St. aegypti in Assam, India. Parasites & Vectors 8: 143	Moyes CL (2016) literature review
283	2015	2013	2013	Kathulbari	India	26.7031	92.5533		Aedes albopictus	Larva/pupa collections	F1	larvae	675	WHO larval bioassay	temephos	organophosphate	LC50	0.0027	ppm	1.4	Defence Research Laboratory strain					Yadav K, Rabha B, Dhiman S, Veer V (2015) Multi-insecticide susceptibility evaluation of dengue vectors Stegomyia albopicta and St. aegypti in Assam, India. Parasites & Vectors 8: 143	Moyes CL (2016) literature review
284	2015	2013	2013	Rajgarh	India	26.9092	93.5961		Aedes aegypti	Larva/pupa collections	F1	larvae	675	WHO larval bioassay	temephos	organophosphate	LC50	0.0031	ppm	1.9	Nameri National Park site					Yadav K, Rabha B, Dhiman S, Veer V (2015) Multi-insecticide susceptibility evaluation of dengue vectors Stegomyia albopicta and St. aegypti in Assam, India. Parasites & Vectors 8: 143	Moyes CL (2016) literature review
285	2015	2013	2013	Borgong	India	26.8626	93.3053		Aedes aegypti	Larva/pupa collections	F1	larvae	675	WHO larval bioassay	temephos	organophosphate	LC50	0.0035	ppm	2.2	Nameri National Park site					Yadav K, Rabha B, Dhiman S, Veer V (2015) Multi-insecticide susceptibility evaluation of dengue vectors Stegomyia albopicta and St. aegypti in Assam, India. Parasites & Vectors 8: 143	Moyes CL (2016) literature review
286	2015	2013	2013	Kusumtola	India	26.6895	92.9479		Aedes aegypti	Larva/pupa collections	F1	larvae	675	WHO larval bioassay	temephos	organophosphate	LC50	0.0037	ppm	2.3	Nameri National Park site					Yadav K, Rabha B, Dhiman S, Veer V (2015) Multi-insecticide susceptibility evaluation of dengue vectors Stegomyia albopicta and St. aegypti in Assam, India. Parasites & Vectors 8: 143	Moyes CL (2016) literature review
287	2015	2013	2013	Serajuli	India	26.697	92.3882		Aedes aegypti	Larva/pupa collections	F1	larvae	675	WHO larval bioassay	temephos	organophosphate	LC50	0.0041	ppm	2.6	Nameri National Park site					Yadav K, Rabha B, Dhiman S, Veer V (2015) Multi-insecticide susceptibility evaluation of dengue vectors Stegomyia albopicta and St. aegypti in Assam, India. Parasites & Vectors 8: 143	Moyes CL (2016) literature review
288	2015	2013	2013	Hawajan	India	26.8869	93.7725		Aedes albopictus	Larva/pupa collections	F1	adults	106	WHO adult bioassay	DDT	organochlorine	mortality	59.4	%			4	%	60	minutes	Yadav K, Rabha B, Dhiman S, Veer V (2015) Multi-insecticide susceptibility evaluation of dengue vectors Stegomyia albopicta and St. aegypti in Assam, India. Parasites & Vectors 8: 143	Moyes CL (2016) literature review
289	2015	2013	2013	Hawajan	India	26.8869	93.7725		Aedes albopictus	Larva/pupa collections	F1	adults	113	WHO adult bioassay	deltamethrin	pyrethroid	mortality	100	%			0.05	%	60	minutes	Yadav K, Rabha B, Dhiman S, Veer V (2015) Multi-insecticide susceptibility evaluation of dengue vectors Stegomyia albopicta and St. aegypti in Assam, India. Parasites & Vectors 8: 143	Moyes CL (2016) literature review
290	2015	2013	2013	Hawajan	India	26.8869	93.7725		Aedes albopictus	Larva/pupa collections	F1	adults	107	WHO adult bioassay	malathion	organophosphate	mortality	99.1	%			5	%	60	minutes	Yadav K, Rabha B, Dhiman S, Veer V (2015) Multi-insecticide susceptibility evaluation of dengue vectors Stegomyia albopicta and St. aegypti in Assam, India. Parasites & Vectors 8: 143	Moyes CL (2016) literature review
291	2015	2013	2013	Sotia	India	26.7288	93.0825		Aedes albopictus	Larva/pupa collections	F1	adults	163	WHO adult bioassay	DDT	organochlorine	mortality	50.8	%			4	%	60	minutes	Yadav K, Rabha B, Dhiman S, Veer V (2015) Multi-insecticide susceptibility evaluation of dengue vectors Stegomyia albopicta and St. aegypti in Assam, India. Parasites & Vectors 8: 143	Moyes CL (2016) literature review
292	2015	2013	2013	Sotia	India	26.7288	93.0825		Aedes albopictus	Larva/pupa collections	F1	adults	182	WHO adult bioassay	deltamethrin	pyrethroid	mortality	98.8	%			0.05	%	60	minutes	Yadav K, Rabha B, Dhiman S, Veer V (2015) Multi-insecticide susceptibility evaluation of dengue vectors Stegomyia albopicta and St. aegypti in Assam, India. Parasites & Vectors 8: 143	Moyes CL (2016) literature review
293	2015	2013	2013	Sotia	India	26.7288	93.0825		Aedes albopictus	Larva/pupa collections	F1	adults	105	WHO adult bioassay	malathion	organophosphate	mortality	95.4	%			5	%	60	minutes	Yadav K, Rabha B, Dhiman S, Veer V (2015) Multi-insecticide susceptibility evaluation of dengue vectors Stegomyia albopicta and St. aegypti in Assam, India. Parasites & Vectors 8: 143	Moyes CL (2016) literature review
294	2015	2013	2013	Kathulbari	India	26.7031	92.5533		Aedes albopictus	Larva/pupa collections	F1	adults	126	WHO adult bioassay	DDT	organochlorine	mortality	45.2	%			4	%	60	minutes	Yadav K, Rabha B, Dhiman S, Veer V (2015) Multi-insecticide susceptibility evaluation of dengue vectors Stegomyia albopicta and St. aegypti in Assam, India. Parasites & Vectors 8: 143	Moyes CL (2016) literature review
295	2015	2013	2013	Kathulbari	India	26.7031	92.5533		Aedes albopictus	Larva/pupa collections	F1	adults	112	WHO adult bioassay	deltamethrin	pyrethroid	mortality	100	%			0.05	%	60	minutes	Yadav K, Rabha B, Dhiman S, Veer V (2015) Multi-insecticide susceptibility evaluation of dengue vectors Stegomyia albopicta and St. aegypti in Assam, India. Parasites & Vectors 8: 143	Moyes CL (2016) literature review
296	2015	2013	2013	Kathulbari	India	26.7031	92.5533		Aedes albopictus	Larva/pupa collections	F1	adults	113	WHO adult bioassay	malathion	organophosphate	mortality	99.1	%			5	%	60	minutes	Yadav K, Rabha B, Dhiman S, Veer V (2015) Multi-insecticide susceptibility evaluation of dengue vectors Stegomyia albopicta and St. aegypti in Assam, India. Parasites & Vectors 8: 143	Moyes CL (2016) literature review
297	2015	2013	2013	Gohpu	India	26.8942	93.5966		Aedes aegypti	Larva/pupa collections	F1	adults	116	WHO adult bioassay	DDT	organochlorine	mortality	70.5	%			4	%	60	minutes	Yadav K, Rabha B, Dhiman S, Veer V (2015) Multi-insecticide susceptibility evaluation of dengue vectors Stegomyia albopicta and St. aegypti in Assam, India. Parasites & Vectors 8: 143	Moyes CL (2016) literature review
298	2015	2013	2013	Gohpu	India	26.8942	93.5966		Aedes aegypti	Larva/pupa collections	F1	adults	177	WHO adult bioassay	deltamethrin	pyrethroid	mortality	100	%			0.05	%	60	minutes	Yadav K, Rabha B, Dhiman S, Veer V (2015) Multi-insecticide susceptibility evaluation of dengue vectors Stegomyia albopicta and St. aegypti in Assam, India. Parasites & Vectors 8: 143	Moyes CL (2016) literature review
299	2015	2013	2013	Gohpu	India	26.8942	93.5966		Aedes aegypti	Larva/pupa collections	F1	adults	100	WHO adult bioassay	malathion	organophosphate	mortality	100	%			5	%	60	minutes	Yadav K, Rabha B, Dhiman S, Veer V (2015) Multi-insecticide susceptibility evaluation of dengue vectors Stegomyia albopicta and St. aegypti in Assam, India. Parasites & Vectors 8: 143	Moyes CL (2016) literature review
300	2015	2013	2013	Kusumtola	India	26.6895	92.9479		Aedes aegypti	Larva/pupa collections	F1	adults	142	WHO adult bioassay	DDT	organochlorine	mortality	69	%			4	%	60	minutes	Yadav K, Rabha B, Dhiman S, Veer V (2015) Multi-insecticide susceptibility evaluation of dengue vectors Stegomyia albopicta and St. aegypti in Assam, India. Parasites & Vectors 8: 143	Moyes CL (2016) literature review
301	2015	2013	2013	Kusumtola	India	26.6895	92.9479		Aedes aegypti	Larva/pupa collections	F1	adults	150	WHO adult bioassay	deltamethrin	pyrethroid	mortality	98	%			0.05	%	60	minutes	Yadav K, Rabha B, Dhiman S, Veer V (2015) Multi-insecticide susceptibility evaluation of dengue vectors Stegomyia albopicta and St. aegypti in Assam, India. Parasites & Vectors 8: 143	Moyes CL (2016) literature review
302	2015	2013	2013	Kusumtola	India	26.6895	92.9479		Aedes aegypti	Larva/pupa collections	F1	adults	150	WHO adult bioassay	malathion	organophosphate	mortality	100	%			5	%	60	minutes	Yadav K, Rabha B, Dhiman S, Veer V (2015) Multi-insecticide susceptibility evaluation of dengue vectors Stegomyia albopicta and St. aegypti in Assam, India. Parasites & Vectors 8: 143	Moyes CL (2016) literature review
303	2015	2013	2013	Serajuli	India	26.697	92.3882		Aedes aegypti	Larva/pupa collections	F1	adults	92	WHO adult bioassay	DDT	organochlorine	mortality	65	%			4	%	60	minutes	Yadav K, Rabha B, Dhiman S, Veer V (2015) Multi-insecticide susceptibility evaluation of dengue vectors Stegomyia albopicta and St. aegypti in Assam, India. Parasites & Vectors 8: 143	Moyes CL (2016) literature review
304	2015	2013	2013	Serajuli	India	26.697	92.3882		Aedes aegypti	Larva/pupa collections	F1	adults	116	WHO adult bioassay	deltamethrin	pyrethroid	mortality	100	%			0.05	%	60	minutes	Yadav K, Rabha B, Dhiman S, Veer V (2015) Multi-insecticide susceptibility evaluation of dengue vectors Stegomyia albopicta and St. aegypti in Assam, India. Parasites & Vectors 8: 143	Moyes CL (2016) literature review
305	2015	2013	2013	Serajuli	India	26.697	92.3882		Aedes aegypti	Larva/pupa collections	F1	adults	100	WHO adult bioassay	malathion	organophosphate	mortality	98.3	%			5	%	60	minutes	Yadav K, Rabha B, Dhiman S, Veer V (2015) Multi-insecticide susceptibility evaluation of dengue vectors Stegomyia albopicta and St. aegypti in Assam, India. Parasites & Vectors 8: 143	Moyes CL (2016) literature review
306	2014	2010	2010	Tres Esquinas	Venezuela	-9.43	-70.4475		Aedes aegypti	Larva/pupa collections	F1	larvae	300	WHO larval bioassay	temephos	organophosphate	LC50	0.0085	ug/ml	1.02	New Orleans					Alvarez LC, Ponce G, Oviedo M, Lopez B, Flores AE (2014) Susceptibility status of Aedes aegypti (L.) (Diptera: Culicidae) to temephos in Venezuela. Pest Management Science 70: 1262-1266	Moyes CL (2016) literature review
307	2014	2008	2008	Pampanito	Venezuela	-9.41167	-70.4942		Aedes aegypti	Larva/pupa collections	F1	larvae	300	WHO larval bioassay	temephos	organophosphate	LC50	0.013	ug/ml	1.57	New Orleans					Alvarez LC, Ponce G, Oviedo M, Lopez B, Flores AE (2014) Susceptibility status of Aedes aegypti (L.) (Diptera: Culicidae) to temephos in Venezuela. Pest Management Science 70: 1262-1266	Moyes CL (2016) literature review
308	2014	2010	2010	Pampanito	Venezuela	-9.41167	-70.4942		Aedes aegypti	Larva/pupa collections	F1	larvae	300	WHO larval bioassay	temephos	organophosphate	LC50	0.0137	ug/ml	1.65	New Orleans					Alvarez LC, Ponce G, Oviedo M, Lopez B, Flores AE (2014) Susceptibility status of Aedes aegypti (L.) (Diptera: Culicidae) to temephos in Venezuela. Pest Management Science 70: 1262-1266	Moyes CL (2016) literature review
309	2014	2008	2008	Lara	Venezuela	-10.0642	-69.4889		Aedes aegypti	Larva/pupa collections	F1	larvae	300	WHO larval bioassay	temephos	organophosphate	LC50	0.0134	ug/ml	1.61	New Orleans					Alvarez LC, Ponce G, Oviedo M, Lopez B, Flores AE (2014) Susceptibility status of Aedes aegypti (L.) (Diptera: Culicidae) to temephos in Venezuela. Pest Management Science 70: 1262-1266	Moyes CL (2016) literature review
310	2014	2010	2010	Lara	Venezuela	-10.0642	-69.4889		Aedes aegypti	Larva/pupa collections	F1	larvae	300	WHO larval bioassay	temephos	organophosphate	LC50	0.0376	ug/ml	4.53	New Orleans					Alvarez LC, Ponce G, Oviedo M, Lopez B, Flores AE (2014) Susceptibility status of Aedes aegypti (L.) (Diptera: Culicidae) to temephos in Venezuela. Pest Management Science 70: 1262-1266	Moyes CL (2016) literature review
311	2014	2010	2010	Urena	Venezuela	-7.91583	-64.4056		Aedes aegypti	Larva/pupa collections	F1	larvae	300	WHO larval bioassay	temephos	organophosphate	LC50	0.0139	ug/ml	1.65	New Orleans					Alvarez LC, Ponce G, Oviedo M, Lopez B, Flores AE (2014) Susceptibility status of Aedes aegypti (L.) (Diptera: Culicidae) to temephos in Venezuela. Pest Management Science 70: 1262-1266	Moyes CL (2016) literature review
312	2014	2012	2013	Tierra Caliente	Mexico	18.1547	-100.828		Aedes aegypti	Egg collections	F1	larvae	2500	WHO larval bioassay	λ-cyhalothrin	pyrethroid	LC50	0.0067	ppm							Chino-Cantor A, Sanchez-Arroyo H, Ortega-Arenas LD, Castro-Hernandez E (2014) Insecticide Susceptibility of Aedes aegypti L. (Diptera: Culicidae) in Guerrero, Mexico. Southwestern Entomologist 39: 601-612	Moyes CL (2016) literature review
313	2014	2012	2013	Costa Chica	Mexico	16.781	-98.7801		Aedes aegypti	Egg collections	F1	larvae	2500	WHO larval bioassay	λ-cyhalothrin	pyrethroid	LC50	0.0156	ppm							Chino-Cantor A, Sanchez-Arroyo H, Ortega-Arenas LD, Castro-Hernandez E (2014) Insecticide Susceptibility of Aedes aegypti L. (Diptera: Culicidae) in Guerrero, Mexico. Southwestern Entomologist 39: 601-612	Moyes CL (2016) literature review
314	2014	2012	2013	Acapulco	Mexico	16.8704	-99.8317		Aedes aegypti	Egg collections	F1	larvae	2500	WHO larval bioassay	λ-cyhalothrin	pyrethroid	LC50	0.0079	ppm							Chino-Cantor A, Sanchez-Arroyo H, Ortega-Arenas LD, Castro-Hernandez E (2014) Insecticide Susceptibility of Aedes aegypti L. (Diptera: Culicidae) in Guerrero, Mexico. Southwestern Entomologist 39: 601-612	Moyes CL (2016) literature review
315	2014	2012	2013	Tierra Caliente	Mexico	18.1547	-100.828		Aedes aegypti	Egg collections	F1	larvae	2500	WHO larval bioassay	temephos	organophosphate	LC50	0.0431	ppm	5.34	New Orleans					Chino-Cantor A, Sanchez-Arroyo H, Ortega-Arenas LD, Castro-Hernandez E (2014) Insecticide Susceptibility of Aedes aegypti L. (Diptera: Culicidae) in Guerrero, Mexico. Southwestern Entomologist 39: 601-612	Moyes CL (2016) literature review
316	2014	2012	2013	Costa Chica	Mexico	16.781	-98.7801		Aedes aegypti	Egg collections	F1	larvae	2500	WHO larval bioassay	temephos	organophosphate	LC50	0.0496	ppm	6.14	New Orleans					Chino-Cantor A, Sanchez-Arroyo H, Ortega-Arenas LD, Castro-Hernandez E (2014) Insecticide Susceptibility of Aedes aegypti L. (Diptera: Culicidae) in Guerrero, Mexico. Southwestern Entomologist 39: 601-612	Moyes CL (2016) literature review
317	2014	2012	2013	Acapulco	Mexico	16.8704	-99.8317		Aedes aegypti	Egg collections	F1	larvae	2500	WHO larval bioassay	temephos	organophosphate	LC50	0.0395	ppm	4.88	New Orleans					Chino-Cantor A, Sanchez-Arroyo H, Ortega-Arenas LD, Castro-Hernandez E (2014) Insecticide Susceptibility of Aedes aegypti L. (Diptera: Culicidae) in Guerrero, Mexico. Southwestern Entomologist 39: 601-612	Moyes CL (2016) literature review
318	2014	2012	2013	Tierra Caliente	Mexico	18.1547	-100.828		Aedes aegypti	Egg collections	F1	larvae	2500	WHO larval bioassay	malathion	organophosphate	LC50	0.0093	ppm							Chino-Cantor A, Sanchez-Arroyo H, Ortega-Arenas LD, Castro-Hernandez E (2014) Insecticide Susceptibility of Aedes aegypti L. (Diptera: Culicidae) in Guerrero, Mexico. Southwestern Entomologist 39: 601-612	Moyes CL (2016) literature review
319	2014	2012	2013	Costa Chica	Mexico	16.781	-98.7801		Aedes aegypti	Egg collections	F1	larvae	2500	WHO larval bioassay	malathion	organophosphate	LC50	0.0013	ppm							Chino-Cantor A, Sanchez-Arroyo H, Ortega-Arenas LD, Castro-Hernandez E (2014) Insecticide Susceptibility of Aedes aegypti L. (Diptera: Culicidae) in Guerrero, Mexico. Southwestern Entomologist 39: 601-612	Moyes CL (2016) literature review
320	2014	2012	2013	Acapulco	Mexico	16.8704	-99.8317		Aedes aegypti	Egg collections	F1	larvae	2500	WHO larval bioassay	malathion	organophosphate	LC50	0.0105	ppm							Chino-Cantor A, Sanchez-Arroyo H, Ortega-Arenas LD, Castro-Hernandez E (2014) Insecticide Susceptibility of Aedes aegypti L. (Diptera: Culicidae) in Guerrero, Mexico. Southwestern Entomologist 39: 601-612	Moyes CL (2016) literature review
324	2014	2012	2013	Tierra Caliente	Mexico	18.1547	-100.828		Aedes aegypti	Egg collections	F1	larvae	2500	WHO larval bioassay	permethrin	pyrethroid	LC50	0.0314	ppm							Chino-Cantor A, Sanchez-Arroyo H, Ortega-Arenas LD, Castro-Hernandez E (2014) Insecticide Susceptibility of Aedes aegypti L. (Diptera: Culicidae) in Guerrero, Mexico. Southwestern Entomologist 39: 601-612	Moyes CL (2016) literature review
325	2014	2012	2013	Costa Chica	Mexico	16.781	-98.7801		Aedes aegypti	Egg collections	F1	larvae	2500	WHO larval bioassay	permethrin	pyrethroid	LC50	0.0701	ppm							Chino-Cantor A, Sanchez-Arroyo H, Ortega-Arenas LD, Castro-Hernandez E (2014) Insecticide Susceptibility of Aedes aegypti L. (Diptera: Culicidae) in Guerrero, Mexico. Southwestern Entomologist 39: 601-612	Moyes CL (2016) literature review
326	2014	2012	2013	Acapulco	Mexico	16.8704	-99.8317		Aedes aegypti	Egg collections	F1	larvae	2500	WHO larval bioassay	permethrin	pyrethroid	LC50	0.06	ppm							Chino-Cantor A, Sanchez-Arroyo H, Ortega-Arenas LD, Castro-Hernandez E (2014) Insecticide Susceptibility of Aedes aegypti L. (Diptera: Culicidae) in Guerrero, Mexico. Southwestern Entomologist 39: 601-612	Moyes CL (2016) literature review
327	2014	2012	2013	Tierra Caliente	Mexico	18.1547	-100.828		Aedes aegypti	Egg collections	F1	larvae	2500	WHO larval bioassay	propoxur	carbamate	LC50	0.8209	ppm							Chino-Cantor A, Sanchez-Arroyo H, Ortega-Arenas LD, Castro-Hernandez E (2014) Insecticide Susceptibility of Aedes aegypti L. (Diptera: Culicidae) in Guerrero, Mexico. Southwestern Entomologist 39: 601-612	Moyes CL (2016) literature review
328	2014	2012	2013	Costa Chica	Mexico	16.781	-98.7801		Aedes aegypti	Egg collections	F1	larvae	2500	WHO larval bioassay	propoxur	carbamate	LC50	0.8799	ppm							Chino-Cantor A, Sanchez-Arroyo H, Ortega-Arenas LD, Castro-Hernandez E (2014) Insecticide Susceptibility of Aedes aegypti L. (Diptera: Culicidae) in Guerrero, Mexico. Southwestern Entomologist 39: 601-612	Moyes CL (2016) literature review
329	2014	2012	2013	Acapulco	Mexico	16.8704	-99.8317		Aedes aegypti	Egg collections	F1	larvae	2500	WHO larval bioassay	propoxur	carbamate	LC50	1.1435	ppm							Chino-Cantor A, Sanchez-Arroyo H, Ortega-Arenas LD, Castro-Hernandez E (2014) Insecticide Susceptibility of Aedes aegypti L. (Diptera: Culicidae) in Guerrero, Mexico. Southwestern Entomologist 39: 601-612	Moyes CL (2016) literature review
330	2014	2012	2013	Tierra Caliente	Mexico	18.1547	-100.828		Aedes aegypti	Egg collections	F1	larvae	2500	WHO larval bioassay	chlorpyrifos	organophosphate	LC50	0.0079	ppm							Chino-Cantor A, Sanchez-Arroyo H, Ortega-Arenas LD, Castro-Hernandez E (2014) Insecticide Susceptibility of Aedes aegypti L. (Diptera: Culicidae) in Guerrero, Mexico. Southwestern Entomologist 39: 601-612	Moyes CL (2016) literature review
331	2014	2012	2013	Costa Chica	Mexico	16.781	-98.7801		Aedes aegypti	Egg collections	F1	larvae	2500	WHO larval bioassay	chlorpyrifos	organophosphate	LC50	0.0284	ppm							Chino-Cantor A, Sanchez-Arroyo H, Ortega-Arenas LD, Castro-Hernandez E (2014) Insecticide Susceptibility of Aedes aegypti L. (Diptera: Culicidae) in Guerrero, Mexico. Southwestern Entomologist 39: 601-612	Moyes CL (2016) literature review
332	2014	2012	2013	Acapulco	Mexico	16.8704	-99.8317		Aedes aegypti	Egg collections	F1	larvae	2500	WHO larval bioassay	chlorpyrifos	organophosphate	LC50	0.0145	ppm							Chino-Cantor A, Sanchez-Arroyo H, Ortega-Arenas LD, Castro-Hernandez E (2014) Insecticide Susceptibility of Aedes aegypti L. (Diptera: Culicidae) in Guerrero, Mexico. Southwestern Entomologist 39: 601-612	Moyes CL (2016) literature review
333	2014	2012	2013	Tierra Caliente	Mexico	18.1547	-100.828		Aedes aegypti	Egg collections	F1	larvae	2500	WHO larval bioassay	pirimiphos-methyl	organophosphate	LC50	0.2655	ppm							Chino-Cantor A, Sanchez-Arroyo H, Ortega-Arenas LD, Castro-Hernandez E (2014) Insecticide Susceptibility of Aedes aegypti L. (Diptera: Culicidae) in Guerrero, Mexico. Southwestern Entomologist 39: 601-612	Moyes CL (2016) literature review
334	2014	2012	2013	Costa Chica	Mexico	16.781	-98.7801		Aedes aegypti	Egg collections	F1	larvae	2500	WHO larval bioassay	pirimiphos-methyl	organophosphate	LC50	0.163	ppm							Chino-Cantor A, Sanchez-Arroyo H, Ortega-Arenas LD, Castro-Hernandez E (2014) Insecticide Susceptibility of Aedes aegypti L. (Diptera: Culicidae) in Guerrero, Mexico. Southwestern Entomologist 39: 601-612	Moyes CL (2016) literature review
335	2014	2012	2013	Acapulco	Mexico	16.8704	-99.8317		Aedes aegypti	Egg collections	F1	larvae	2500	WHO larval bioassay	pirimiphos-methyl	organophosphate	LC50	0.0794	ppm							Chino-Cantor A, Sanchez-Arroyo H, Ortega-Arenas LD, Castro-Hernandez E (2014) Insecticide Susceptibility of Aedes aegypti L. (Diptera: Culicidae) in Guerrero, Mexico. Southwestern Entomologist 39: 601-612	Moyes CL (2016) literature review
336	2014		2012	Tezpur military area	India	26.6528	92.7925		Aedes albopictus	Larva/pupa collections	F1	larvae	240	WHO larval bioassay	temephos	organophosphate	LC50	0.0035	ppm	1.7	Defence Research Laboratory strain					Dhiman S, Rabha B, Yadav K, Baruah I, Veer V (2014) Insecticide susceptibility and dengue vector status of wild Stegomyia albopicta in a strategically important area of Assam, India. Parasites & Vectors 7	Moyes CL (2016) literature review
337	2014		2012	Tezpur military area	India	26.6528	92.7925		Aedes albopictus	Larva/pupa collections	F1	adults		WHO adult bioassay	DDT	organochlorine	mortality	57.4	%			4	%			Dhiman S, Rabha B, Yadav K, Baruah I, Veer V (2014) Insecticide susceptibility and dengue vector status of wild Stegomyia albopicta in a strategically important area of Assam, India. Parasites & Vectors 7	Moyes CL (2016) literature review
338	2014		2012	Tezpur military area	India	26.6528	92.7925		Aedes albopictus	Larva/pupa collections	F1	adults		WHO adult bioassay	deltamethrin	pyrethroid	mortality	98.8	%			0.05	%			Dhiman S, Rabha B, Yadav K, Baruah I, Veer V (2014) Insecticide susceptibility and dengue vector status of wild Stegomyia albopicta in a strategically important area of Assam, India. Parasites & Vectors 7	Moyes CL (2016) literature review
339	2014		2012	Tezpur military area	India	26.6528	92.7925		Aedes albopictus	Larva/pupa collections	F1	adults		WHO adult bioassay	malathion	organophosphate	mortality	98.6	%			5	%			Dhiman S, Rabha B, Yadav K, Baruah I, Veer V (2014) Insecticide susceptibility and dengue vector status of wild Stegomyia albopicta in a strategically important area of Assam, India. Parasites & Vectors 7	Moyes CL (2016) literature review
345	2014	2012	2012	Kampar	Malaysia	4.3	101.15		Aedes albopictus	Egg collections	F0	adults	100	WHO adult bioassay	deltamethrin	pyrethroid	mortality	100	%			0.05				Ho LY, Loh TS, Yam LA (2014) Surveillance and resistance status of Aedes population in two suburban residential areas in Kampar town, Perak, Malaysia. Tropical Biomedicine 31: 441-448	Moyes CL (2016) literature review
346	2014	2012	2012	Kampar	Malaysia	4.3	101.15		Aedes albopictus	Egg collections	F0	adults	100	WHO adult bioassay	permethrin	pyrethroid	mortality	100	%			0.75				Ho LY, Loh TS, Yam LA (2014) Surveillance and resistance status of Aedes population in two suburban residential areas in Kampar town, Perak, Malaysia. Tropical Biomedicine 31: 441-448	Moyes CL (2016) literature review
347	2014	2012	2012	Kampar	Malaysia	4.3	101.15		Aedes albopictus	Egg collections	F0	adults	100	WHO adult bioassay	fenitrothion	organophosphate	mortality	100	%			1				Ho LY, Loh TS, Yam LA (2014) Surveillance and resistance status of Aedes population in two suburban residential areas in Kampar town, Perak, Malaysia. Tropical Biomedicine 31: 441-448	Moyes CL (2016) literature review
348	2014	2012	2012	Kampar	Malaysia	4.3	101.15		Aedes albopictus	Egg collections	F0	adults	100	WHO adult bioassay	malathion	organophosphate	mortality	100	%			5				Ho LY, Loh TS, Yam LA (2014) Surveillance and resistance status of Aedes population in two suburban residential areas in Kampar town, Perak, Malaysia. Tropical Biomedicine 31: 441-448	Moyes CL (2016) literature review
350	2014	2010	2010	Ang Mo Kio	Singapore	1.37909	103.843		Aedes aegypti	Egg collections	F2	adults	1239	WHO adult bioassay	cypermethrin	pyrethroid	mortality	1.27	%			0.148	%	3	hours	Koou SY, Chong CS, Vythilingam I, Lee CY, Ng LC (2014) Insecticide resistance and its underlying mechanisms in field populations of Aedes aegypti adults (Diptera: Culicidae) in Singapore. Parasites & Vectors 7	Moyes CL (2016) literature review
351	2014	2010	2010	Ang Mo Kio	Singapore	1.37909	103.843		Aedes aegypti	Egg collections	F2	adults	1228	WHO adult bioassay	permethrin	pyrethroid	mortality	5.75	%			0.566	%	3	hours	Koou SY, Chong CS, Vythilingam I, Lee CY, Ng LC (2014) Insecticide resistance and its underlying mechanisms in field populations of Aedes aegypti adults (Diptera: Culicidae) in Singapore. Parasites & Vectors 7	Moyes CL (2016) literature review
352	2014	2010	2010	Ang Mo Kio	Singapore	1.37909	103.843		Aedes aegypti	Egg collections	F2	adults	1193	WHO adult bioassay	etofenprox	pyrethroid	mortality	12.96	%			6.196	%	3	hours	Koou SY, Chong CS, Vythilingam I, Lee CY, Ng LC (2014) Insecticide resistance and its underlying mechanisms in field populations of Aedes aegypti adults (Diptera: Culicidae) in Singapore. Parasites & Vectors 7	Moyes CL (2016) literature review
353	2014	2010	2010	Ang Mo Kio	Singapore	1.37909	103.843		Aedes aegypti	Egg collections	F2	adults	1290	WHO adult bioassay	pirimiphos-methyl	organophosphate	mortality	100	%			0.212	%	1	hours	Koou SY, Chong CS, Vythilingam I, Lee CY, Ng LC (2014) Insecticide resistance and its underlying mechanisms in field populations of Aedes aegypti adults (Diptera: Culicidae) in Singapore. Parasites & Vectors 7	Moyes CL (2016) literature review
354	2014	2010	2010	Jurong East	Singapore	1.33333	103.733		Aedes aegypti	Egg collections	F2	adults	1331	WHO adult bioassay	cypermethrin	pyrethroid	mortality	58.93	%			0.148	%	3	hours	Koou SY, Chong CS, Vythilingam I, Lee CY, Ng LC (2014) Insecticide resistance and its underlying mechanisms in field populations of Aedes aegypti adults (Diptera: Culicidae) in Singapore. Parasites & Vectors 7	Moyes CL (2016) literature review
355	2014	2010	2010	Jurong East	Singapore	1.33333	103.733		Aedes aegypti	Egg collections	F2	adults	1182	WHO adult bioassay	permethrin	pyrethroid	mortality	11.59	%			0.566	%	3	hours	Koou SY, Chong CS, Vythilingam I, Lee CY, Ng LC (2014) Insecticide resistance and its underlying mechanisms in field populations of Aedes aegypti adults (Diptera: Culicidae) in Singapore. Parasites & Vectors 7	Moyes CL (2016) literature review
356	2014	2010	2010	Jurong East	Singapore	1.33333	103.733		Aedes aegypti	Egg collections	F2	adults	1245	WHO adult bioassay	etofenprox	pyrethroid	mortality	21.87	%			6.196	%	3	hours	Koou SY, Chong CS, Vythilingam I, Lee CY, Ng LC (2014) Insecticide resistance and its underlying mechanisms in field populations of Aedes aegypti adults (Diptera: Culicidae) in Singapore. Parasites & Vectors 7	Moyes CL (2016) literature review
357	2014	2010	2010	Jurong East	Singapore	1.33333	103.733		Aedes aegypti	Egg collections	F2	adults	1154	WHO adult bioassay	pirimiphos-methyl	organophosphate	mortality	100	%			0.212	%	1	hours	Koou SY, Chong CS, Vythilingam I, Lee CY, Ng LC (2014) Insecticide resistance and its underlying mechanisms in field populations of Aedes aegypti adults (Diptera: Culicidae) in Singapore. Parasites & Vectors 7	Moyes CL (2016) literature review
358	2014	2010	2010	Yishun	Singapore	1.41667	103.817		Aedes aegypti	Egg collections	F2	adults	1175	WHO adult bioassay	cypermethrin	pyrethroid	mortality	29.5	%			0.148	%	3	hours	Koou SY, Chong CS, Vythilingam I, Lee CY, Ng LC (2014) Insecticide resistance and its underlying mechanisms in field populations of Aedes aegypti adults (Diptera: Culicidae) in Singapore. Parasites & Vectors 7	Moyes CL (2016) literature review
359	2014	2010	2010	Yishun	Singapore	1.41667	103.817		Aedes aegypti	Egg collections	F2	adults	1239	WHO adult bioassay	permethrin	pyrethroid	mortality	16.58	%			0.566	%	3	hours	Koou SY, Chong CS, Vythilingam I, Lee CY, Ng LC (2014) Insecticide resistance and its underlying mechanisms in field populations of Aedes aegypti adults (Diptera: Culicidae) in Singapore. Parasites & Vectors 7	Moyes CL (2016) literature review
360	2014	2010	2010	Yishun	Singapore	1.41667	103.817		Aedes aegypti	Egg collections	F2	adults	1215	WHO adult bioassay	etofenprox	pyrethroid	mortality	26.04	%			6.196	%	3	hours	Koou SY, Chong CS, Vythilingam I, Lee CY, Ng LC (2014) Insecticide resistance and its underlying mechanisms in field populations of Aedes aegypti adults (Diptera: Culicidae) in Singapore. Parasites & Vectors 7	Moyes CL (2016) literature review
361	2014	2010	2010	Yishun	Singapore	1.41667	103.817		Aedes aegypti	Egg collections	F2	adults	1089	WHO adult bioassay	pirimiphos-methyl	organophosphate	mortality	99.25	%			0.212	%	1	hours	Koou SY, Chong CS, Vythilingam I, Lee CY, Ng LC (2014) Insecticide resistance and its underlying mechanisms in field populations of Aedes aegypti adults (Diptera: Culicidae) in Singapore. Parasites & Vectors 7	Moyes CL (2016) literature review
362	2014	2010	2010	Choa Chu Kang	Singapore	1.36667	103.733		Aedes aegypti	Egg collections	F2	adults	1126	WHO adult bioassay	cypermethrin	pyrethroid	mortality	34.63	%			0.148	%	3	hours	Koou SY, Chong CS, Vythilingam I, Lee CY, Ng LC (2014) Insecticide resistance and its underlying mechanisms in field populations of Aedes aegypti adults (Diptera: Culicidae) in Singapore. Parasites & Vectors 7	Moyes CL (2016) literature review
363	2014	2010	2010	Choa Chu Kang	Singapore	1.36667	103.733		Aedes aegypti	Egg collections	F2	adults	1252	WHO adult bioassay	permethrin	pyrethroid	mortality	18.57	%			0.566	%	3	hours	Koou SY, Chong CS, Vythilingam I, Lee CY, Ng LC (2014) Insecticide resistance and its underlying mechanisms in field populations of Aedes aegypti adults (Diptera: Culicidae) in Singapore. Parasites & Vectors 7	Moyes CL (2016) literature review
364	2014	2010	2010	Choa Chu Kang	Singapore	1.36667	103.733		Aedes aegypti	Egg collections	F2	adults	1235	WHO adult bioassay	etofenprox	pyrethroid	mortality	16.47	%			6.196	%	3	hours	Koou SY, Chong CS, Vythilingam I, Lee CY, Ng LC (2014) Insecticide resistance and its underlying mechanisms in field populations of Aedes aegypti adults (Diptera: Culicidae) in Singapore. Parasites & Vectors 7	Moyes CL (2016) literature review
365	2014	2010	2010	Choa Chu Kang	Singapore	1.36667	103.733		Aedes aegypti	Egg collections	F2	adults	1242	WHO adult bioassay	pirimiphos-methyl	organophosphate	mortality	100	%			0.212	%	1	hours	Koou SY, Chong CS, Vythilingam I, Lee CY, Ng LC (2014) Insecticide resistance and its underlying mechanisms in field populations of Aedes aegypti adults (Diptera: Culicidae) in Singapore. Parasites & Vectors 7	Moyes CL (2016) literature review
366	2014	2010	2010	Clementi	Singapore	1.3	103.75		Aedes aegypti	Egg collections	F2	adults	1180	WHO adult bioassay	cypermethrin	pyrethroid	mortality	15.2	%			0.148	%	3	hours	Koou SY, Chong CS, Vythilingam I, Lee CY, Ng LC (2014) Insecticide resistance and its underlying mechanisms in field populations of Aedes aegypti adults (Diptera: Culicidae) in Singapore. Parasites & Vectors 7	Moyes CL (2016) literature review
367	2014	2010	2010	Clementi	Singapore	1.3	103.75		Aedes aegypti	Egg collections	F2	adults	1224	WHO adult bioassay	permethrin	pyrethroid	mortality	27.39	%			0.566	%	3	hours	Koou SY, Chong CS, Vythilingam I, Lee CY, Ng LC (2014) Insecticide resistance and its underlying mechanisms in field populations of Aedes aegypti adults (Diptera: Culicidae) in Singapore. Parasites & Vectors 7	Moyes CL (2016) literature review
368	2014	2010	2010	Clementi	Singapore	1.3	103.75		Aedes aegypti	Egg collections	F2	adults	1185	WHO adult bioassay	etofenprox	pyrethroid	mortality	28.86	%			6.196	%	3	hours	Koou SY, Chong CS, Vythilingam I, Lee CY, Ng LC (2014) Insecticide resistance and its underlying mechanisms in field populations of Aedes aegypti adults (Diptera: Culicidae) in Singapore. Parasites & Vectors 7	Moyes CL (2016) literature review
369	2014	2010	2010	Clementi	Singapore	1.3	103.75		Aedes aegypti	Egg collections	F2	adults	1256	WHO adult bioassay	pirimiphos-methyl	organophosphate	mortality	95.98	%			0.212	%	1	hours	Koou SY, Chong CS, Vythilingam I, Lee CY, Ng LC (2014) Insecticide resistance and its underlying mechanisms in field populations of Aedes aegypti adults (Diptera: Culicidae) in Singapore. Parasites & Vectors 7	Moyes CL (2016) literature review
370	2014	2010	2010	Pasir Ris	Singapore	1.36667	103.95		Aedes aegypti	Egg collections	F2	adults	1198	WHO adult bioassay	cypermethrin	pyrethroid	mortality	27.53	%			0.148	%	3	hours	Koou SY, Chong CS, Vythilingam I, Lee CY, Ng LC (2014) Insecticide resistance and its underlying mechanisms in field populations of Aedes aegypti adults (Diptera: Culicidae) in Singapore. Parasites & Vectors 7	Moyes CL (2016) literature review
371	2014	2010	2010	Pasir Ris	Singapore	1.36667	103.95		Aedes aegypti	Egg collections	F2	adults	1219	WHO adult bioassay	permethrin	pyrethroid	mortality	6	%			0.566	%	3	hours	Koou SY, Chong CS, Vythilingam I, Lee CY, Ng LC (2014) Insecticide resistance and its underlying mechanisms in field populations of Aedes aegypti adults (Diptera: Culicidae) in Singapore. Parasites & Vectors 7	Moyes CL (2016) literature review
372	2014	2010	2010	Pasir Ris	Singapore	1.36667	103.95		Aedes aegypti	Egg collections	F2	adults	1265	WHO adult bioassay	etofenprox	pyrethroid	mortality	14.4	%			6.196	%	3	hours	Koou SY, Chong CS, Vythilingam I, Lee CY, Ng LC (2014) Insecticide resistance and its underlying mechanisms in field populations of Aedes aegypti adults (Diptera: Culicidae) in Singapore. Parasites & Vectors 7	Moyes CL (2016) literature review
373	2014	2010	2010	Pasir Ris	Singapore	1.36667	103.95		Aedes aegypti	Egg collections	F2	adults	1256	WHO adult bioassay	pirimiphos-methyl	organophosphate	mortality	100	%			0.212	%	1	hours	Koou SY, Chong CS, Vythilingam I, Lee CY, Ng LC (2014) Insecticide resistance and its underlying mechanisms in field populations of Aedes aegypti adults (Diptera: Culicidae) in Singapore. Parasites & Vectors 7	Moyes CL (2016) literature review
374	2014	2010	2010	Woodlands	Singapore	1.43333	103.783		Aedes aegypti	Egg collections	F2	adults	1208	WHO adult bioassay	cypermethrin	pyrethroid	mortality	68.44	%			0.148	%	3	hours	Koou SY, Chong CS, Vythilingam I, Lee CY, Ng LC (2014) Insecticide resistance and its underlying mechanisms in field populations of Aedes aegypti adults (Diptera: Culicidae) in Singapore. Parasites & Vectors 7	Moyes CL (2016) literature review
375	2014	2010	2010	Woodlands	Singapore	1.43333	103.783		Aedes aegypti	Egg collections	F2	adults	1206	WHO adult bioassay	permethrin	pyrethroid	mortality	33.88	%			0.566	%	3	hours	Koou SY, Chong CS, Vythilingam I, Lee CY, Ng LC (2014) Insecticide resistance and its underlying mechanisms in field populations of Aedes aegypti adults (Diptera: Culicidae) in Singapore. Parasites & Vectors 7	Moyes CL (2016) literature review
376	2014	2010	2010	Woodlands	Singapore	1.43333	103.783		Aedes aegypti	Egg collections	F2	adults	1144	WHO adult bioassay	etofenprox	pyrethroid	mortality	14.94	%			6.196	%	3	hours	Koou SY, Chong CS, Vythilingam I, Lee CY, Ng LC (2014) Insecticide resistance and its underlying mechanisms in field populations of Aedes aegypti adults (Diptera: Culicidae) in Singapore. Parasites & Vectors 7	Moyes CL (2016) literature review
377	2014	2010	2010	Woodlands	Singapore	1.43333	103.783		Aedes aegypti	Egg collections	F2	adults	1177	WHO adult bioassay	pirimiphos-methyl	organophosphate	mortality	98.41	%			0.212	%	1	hours	Koou SY, Chong CS, Vythilingam I, Lee CY, Ng LC (2014) Insecticide resistance and its underlying mechanisms in field populations of Aedes aegypti adults (Diptera: Culicidae) in Singapore. Parasites & Vectors 7	Moyes CL (2016) literature review
378	2014	2010	2011	Ang Mo Kio	Singapore	1.35	103.85		Aedes aegypti	Egg collections	F2	larvae	1255	WHO larval bioassay	temephos	organophosphate	mortality	88.62	%			0.0286	mg/l	24	hours	Koou SY, Chong CS, Vythilingam I, Ng LC, Lee CY (2014) Pyrethroid Resistance in Aedes aegypti Larvae (Diptera: Culicidae) From Singapore. Journal of Medical Entomology 51: 170-181	Moyes CL (2016) literature review
379	2014	2010	2011	Ang Mo Kio	Singapore	1.37909	103.843		Aedes aegypti	Egg collections	F2	larvae	1282	WHO larval bioassay	permethrin	pyrethroid	mortality	0.42	%			0.008	mg/l	24	hours	Koou SY, Chong CS, Vythilingam I, Ng LC, Lee CY (2014) Pyrethroid Resistance in Aedes aegypti Larvae (Diptera: Culicidae) From Singapore. Journal of Medical Entomology 51: 170-181	Moyes CL (2016) literature review
380	2014	2010	2011	Ang Mo Kio	Singapore	1.37909	103.843		Aedes aegypti	Egg collections	F2	larvae	1212	WHO larval bioassay	etofenprox	pyrethroid	mortality	3.24	%			0.028	mg/l	24	hours	Koou SY, Chong CS, Vythilingam I, Ng LC, Lee CY (2014) Pyrethroid Resistance in Aedes aegypti Larvae (Diptera: Culicidae) From Singapore. Journal of Medical Entomology 51: 170-181	Moyes CL (2016) literature review
381	2014	2010	2011	Jurong East	Singapore	1.33333	103.733		Aedes aegypti	Egg collections	F2	larvae	1209	WHO larval bioassay	temephos	organophosphate	mortality	99.58	%			0.0286	mg/l	24	hours	Koou SY, Chong CS, Vythilingam I, Ng LC, Lee CY (2014) Pyrethroid Resistance in Aedes aegypti Larvae (Diptera: Culicidae) From Singapore. Journal of Medical Entomology 51: 170-181	Moyes CL (2016) literature review
382	2014	2010	2011	Jurong East	Singapore	1.33333	103.733		Aedes aegypti	Egg collections	F2	larvae	1198	WHO larval bioassay	permethrin	pyrethroid	mortality	6.25	%			0.008	mg/l	24	hours	Koou SY, Chong CS, Vythilingam I, Ng LC, Lee CY (2014) Pyrethroid Resistance in Aedes aegypti Larvae (Diptera: Culicidae) From Singapore. Journal of Medical Entomology 51: 170-181	Moyes CL (2016) literature review
383	2014	2010	2011	Jurong East	Singapore	1.33333	103.733		Aedes aegypti	Egg collections	F2	larvae	1205	WHO larval bioassay	etofenprox	pyrethroid	mortality	4.58	%			0.028	mg/l	24	hours	Koou SY, Chong CS, Vythilingam I, Ng LC, Lee CY (2014) Pyrethroid Resistance in Aedes aegypti Larvae (Diptera: Culicidae) From Singapore. Journal of Medical Entomology 51: 170-181	Moyes CL (2016) literature review
384	2014	2010	2011	Yishun	Singapore	1.41667	103.817		Aedes aegypti	Egg collections	F2	larvae	1193	WHO larval bioassay	temephos	organophosphate	mortality	100	%			0.0286	mg/l	24	hours	Koou SY, Chong CS, Vythilingam I, Ng LC, Lee CY (2014) Pyrethroid Resistance in Aedes aegypti Larvae (Diptera: Culicidae) From Singapore. Journal of Medical Entomology 51: 170-181	Moyes CL (2016) literature review
385	2014	2010	2011	Yishun	Singapore	1.41667	103.817		Aedes aegypti	Egg collections	F2	larvae	1189	WHO larval bioassay	permethrin	pyrethroid	mortality	0.83	%			0.008	mg/l	24	hours	Koou SY, Chong CS, Vythilingam I, Ng LC, Lee CY (2014) Pyrethroid Resistance in Aedes aegypti Larvae (Diptera: Culicidae) From Singapore. Journal of Medical Entomology 51: 170-181	Moyes CL (2016) literature review
386	2014	2010	2011	Yishun	Singapore	1.41667	103.817		Aedes aegypti	Egg collections	F2	larvae	1210	WHO larval bioassay	etofenprox	pyrethroid	mortality	2.5	%			0.028	mg/l	24	hours	Koou SY, Chong CS, Vythilingam I, Ng LC, Lee CY (2014) Pyrethroid Resistance in Aedes aegypti Larvae (Diptera: Culicidae) From Singapore. Journal of Medical Entomology 51: 170-181	Moyes CL (2016) literature review
387	2014	2010	2011	Choa Chu Kang	Singapore	1.36667	103.733		Aedes aegypti	Egg collections	F2	larvae	1198	WHO larval bioassay	temephos	organophosphate	mortality	96.67	%			0.0286	mg/l	24	hours	Koou SY, Chong CS, Vythilingam I, Ng LC, Lee CY (2014) Pyrethroid Resistance in Aedes aegypti Larvae (Diptera: Culicidae) From Singapore. Journal of Medical Entomology 51: 170-181	Moyes CL (2016) literature review
388	2014	2010	2011	Choa Chu Kang	Singapore	1.36667	103.733		Aedes aegypti	Egg collections	F2	larvae	1206	WHO larval bioassay	permethrin	pyrethroid	mortality	4.65	%			0.008	mg/l	24	hours	Koou SY, Chong CS, Vythilingam I, Ng LC, Lee CY (2014) Pyrethroid Resistance in Aedes aegypti Larvae (Diptera: Culicidae) From Singapore. Journal of Medical Entomology 51: 170-181	Moyes CL (2016) literature review
389	2014	2010	2011	Choa Chu Kang	Singapore	1.36667	103.733		Aedes aegypti	Egg collections	F2	larvae	1204	WHO larval bioassay	etofenprox	pyrethroid	mortality	12.86	%			0.028	mg/l	24	hours	Koou SY, Chong CS, Vythilingam I, Ng LC, Lee CY (2014) Pyrethroid Resistance in Aedes aegypti Larvae (Diptera: Culicidae) From Singapore. Journal of Medical Entomology 51: 170-181	Moyes CL (2016) literature review
390	2014	2010	2011	Clementi	Singapore	1.3	103.75		Aedes aegypti	Egg collections	F2	larvae	1201	WHO larval bioassay	temephos	organophosphate	mortality	97.73	%			0.0286	mg/l	24	hours	Koou SY, Chong CS, Vythilingam I, Ng LC, Lee CY (2014) Pyrethroid Resistance in Aedes aegypti Larvae (Diptera: Culicidae) From Singapore. Journal of Medical Entomology 51: 170-181	Moyes CL (2016) literature review
391	2014	2010	2011	Clementi	Singapore	1.3	103.75		Aedes aegypti	Egg collections	F2	larvae	1190	WHO larval bioassay	permethrin	pyrethroid	mortality	6.35	%			0.008	mg/l	24	hours	Koou SY, Chong CS, Vythilingam I, Ng LC, Lee CY (2014) Pyrethroid Resistance in Aedes aegypti Larvae (Diptera: Culicidae) From Singapore. Journal of Medical Entomology 51: 170-181	Moyes CL (2016) literature review
392	2014	2010	2011	Clementi	Singapore	1.3	103.75		Aedes aegypti	Egg collections	F2	larvae	1200	WHO larval bioassay	etofenprox	pyrethroid	mortality	10	%			0.028	mg/l	24	hours	Koou SY, Chong CS, Vythilingam I, Ng LC, Lee CY (2014) Pyrethroid Resistance in Aedes aegypti Larvae (Diptera: Culicidae) From Singapore. Journal of Medical Entomology 51: 170-181	Moyes CL (2016) literature review
393	2014	2010	2011	Pasir Ris	Singapore	1.36667	103.95		Aedes aegypti	Egg collections	F2	larvae	1210	WHO larval bioassay	temephos	organophosphate	mortality	98.75	%			0.0286	mg/l	24	hours	Koou SY, Chong CS, Vythilingam I, Ng LC, Lee CY (2014) Pyrethroid Resistance in Aedes aegypti Larvae (Diptera: Culicidae) From Singapore. Journal of Medical Entomology 51: 170-181	Moyes CL (2016) literature review
394	2014	2010	2011	Pasir Ris	Singapore	1.36667	103.95		Aedes aegypti	Egg collections	F2	larvae	1293	WHO larval bioassay	permethrin	pyrethroid	mortality	0.84	%			0.008	mg/l	24	hours	Koou SY, Chong CS, Vythilingam I, Ng LC, Lee CY (2014) Pyrethroid Resistance in Aedes aegypti Larvae (Diptera: Culicidae) From Singapore. Journal of Medical Entomology 51: 170-181	Moyes CL (2016) literature review
395	2014	2010	2011	Pasir Ris	Singapore	1.36667	103.95		Aedes aegypti	Egg collections	F2	larvae	1205	WHO larval bioassay	etofenprox	pyrethroid	mortality	6.25	%			0.028	mg/l	24	hours	Koou SY, Chong CS, Vythilingam I, Ng LC, Lee CY (2014) Pyrethroid Resistance in Aedes aegypti Larvae (Diptera: Culicidae) From Singapore. Journal of Medical Entomology 51: 170-181	Moyes CL (2016) literature review
396	2014	2010	2011	Woodlands	Singapore	1.43333	103.783		Aedes aegypti	Egg collections	F2	larvae	1202	WHO larval bioassay	temephos	organophosphate	mortality	100	%			0.0286	mg/l	24	hours	Koou SY, Chong CS, Vythilingam I, Ng LC, Lee CY (2014) Pyrethroid Resistance in Aedes aegypti Larvae (Diptera: Culicidae) From Singapore. Journal of Medical Entomology 51: 170-181	Moyes CL (2016) literature review
397	2014	2010	2011	Woodlands	Singapore	1.43333	103.783		Aedes aegypti	Egg collections	F2	larvae	1206	WHO larval bioassay	permethrin	pyrethroid	mortality	3.67	%			0.008	mg/l	24	hours	Koou SY, Chong CS, Vythilingam I, Ng LC, Lee CY (2014) Pyrethroid Resistance in Aedes aegypti Larvae (Diptera: Culicidae) From Singapore. Journal of Medical Entomology 51: 170-181	Moyes CL (2016) literature review
398	2014	2010	2011	Woodlands	Singapore	1.43333	103.783		Aedes aegypti	Egg collections	F2	larvae	1200	WHO larval bioassay	etofenprox	pyrethroid	mortality	6.67	%			0.028	mg/l	24	hours	Koou SY, Chong CS, Vythilingam I, Ng LC, Lee CY (2014) Pyrethroid Resistance in Aedes aegypti Larvae (Diptera: Culicidae) From Singapore. Journal of Medical Entomology 51: 170-181	Moyes CL (2016) literature review
399	2014	2010	2011	Ang Mo Kio	Singapore	1.35	103.85		Aedes aegypti	Egg collections	F2	larvae	1200	WHO larval bioassay	temephos	organophosphate	LC50	0.009	mg/l	1.29	Bora Bora			24	hours	Koou SY, Chong CS, Vythilingam I, Ng LC, Lee CY (2014) Pyrethroid Resistance in Aedes aegypti Larvae (Diptera: Culicidae) From Singapore. Journal of Medical Entomology 51: 170-181	Moyes CL (2016) literature review
400	2014	2010	2011	Jurong East	Singapore	1.33333	103.733		Aedes aegypti	Egg collections	F2	larvae	1202	WHO larval bioassay	temephos	organophosphate	LC50	0.031	mg/l	4.43	Bora Bora			24	hours	Koou SY, Chong CS, Vythilingam I, Ng LC, Lee CY (2014) Pyrethroid Resistance in Aedes aegypti Larvae (Diptera: Culicidae) From Singapore. Journal of Medical Entomology 51: 170-181	Moyes CL (2016) literature review
401	2014	2010	2011	Yishun	Singapore	1.41667	103.817		Aedes aegypti	Egg collections	F2	larvae	1191	WHO larval bioassay	temephos	organophosphate	LC50	0.01	mg/l	1.43	Bora Bora			24	hours	Koou SY, Chong CS, Vythilingam I, Ng LC, Lee CY (2014) Pyrethroid Resistance in Aedes aegypti Larvae (Diptera: Culicidae) From Singapore. Journal of Medical Entomology 51: 170-181	Moyes CL (2016) literature review
402	2014	2010	2011	Choa Chu Kang	Singapore	1.36667	103.733		Aedes aegypti	Egg collections	F2	larvae	1209	WHO larval bioassay	temephos	organophosphate	LC50	0.017	mg/l	2.43	Bora Bora			24	hours	Koou SY, Chong CS, Vythilingam I, Ng LC, Lee CY (2014) Pyrethroid Resistance in Aedes aegypti Larvae (Diptera: Culicidae) From Singapore. Journal of Medical Entomology 51: 170-181	Moyes CL (2016) literature review
403	2014	2010	2011	Clementi	Singapore	1.3	103.75		Aedes aegypti	Egg collections	F2	larvae	1205	WHO larval bioassay	temephos	organophosphate	LC50	0.012	mg/l	1.71	Bora Bora			24	hours	Koou SY, Chong CS, Vythilingam I, Ng LC, Lee CY (2014) Pyrethroid Resistance in Aedes aegypti Larvae (Diptera: Culicidae) From Singapore. Journal of Medical Entomology 51: 170-181	Moyes CL (2016) literature review
404	2014	2010	2011	Pasir Ris	Singapore	1.36667	103.95		Aedes aegypti	Egg collections	F2	larvae	1182	WHO larval bioassay	temephos	organophosphate	LC50	0.011	mg/l	1.57	Bora Bora			24	hours	Koou SY, Chong CS, Vythilingam I, Ng LC, Lee CY (2014) Pyrethroid Resistance in Aedes aegypti Larvae (Diptera: Culicidae) From Singapore. Journal of Medical Entomology 51: 170-181	Moyes CL (2016) literature review
405	2014	2010	2011	Woodlands	Singapore	1.43333	103.783		Aedes aegypti	Egg collections	F2	larvae	1202	WHO larval bioassay	temephos	organophosphate	LC50	0.011	mg/l	1.57	Bora Bora			24	hours	Koou SY, Chong CS, Vythilingam I, Ng LC, Lee CY (2014) Pyrethroid Resistance in Aedes aegypti Larvae (Diptera: Culicidae) From Singapore. Journal of Medical Entomology 51: 170-181	Moyes CL (2016) literature review
406	2014	2010	2011	Ang Mo Kio	Singapore	1.37909	103.843		Aedes aegypti	Egg collections	F2	larvae	1189	WHO larval bioassay	permethrin	pyrethroid	LC50	0.046	mg/l					24	hours	Koou SY, Chong CS, Vythilingam I, Ng LC, Lee CY (2014) Pyrethroid Resistance in Aedes aegypti Larvae (Diptera: Culicidae) From Singapore. Journal of Medical Entomology 51: 170-181	Moyes CL (2016) literature review
407	2014	2010	2011	Jurong East	Singapore	1.33333	103.733		Aedes aegypti	Egg collections	F2	larvae	1201	WHO larval bioassay	permethrin	pyrethroid	LC50	0.035	mg/l					24	hours	Koou SY, Chong CS, Vythilingam I, Ng LC, Lee CY (2014) Pyrethroid Resistance in Aedes aegypti Larvae (Diptera: Culicidae) From Singapore. Journal of Medical Entomology 51: 170-181	Moyes CL (2016) literature review
408	2014	2010	2011	Yishun	Singapore	1.41667	103.817		Aedes aegypti	Egg collections	F2	larvae	1204	WHO larval bioassay	permethrin	pyrethroid	LC50	0.029	mg/l					24	hours	Koou SY, Chong CS, Vythilingam I, Ng LC, Lee CY (2014) Pyrethroid Resistance in Aedes aegypti Larvae (Diptera: Culicidae) From Singapore. Journal of Medical Entomology 51: 170-181	Moyes CL (2016) literature review
409	2014	2010	2011	Choa Chu Kang	Singapore	1.36667	103.733		Aedes aegypti	Egg collections	F2	larvae	1211	WHO larval bioassay	permethrin	pyrethroid	LC50	0.047	mg/l					24	hours	Koou SY, Chong CS, Vythilingam I, Ng LC, Lee CY (2014) Pyrethroid Resistance in Aedes aegypti Larvae (Diptera: Culicidae) From Singapore. Journal of Medical Entomology 51: 170-181	Moyes CL (2016) literature review
410	2014	2010	2011	Clementi	Singapore	1.3	103.75		Aedes aegypti	Egg collections	F2	larvae	1201	WHO larval bioassay	permethrin	pyrethroid	LC50	0.032	mg/l					24	hours	Koou SY, Chong CS, Vythilingam I, Ng LC, Lee CY (2014) Pyrethroid Resistance in Aedes aegypti Larvae (Diptera: Culicidae) From Singapore. Journal of Medical Entomology 51: 170-181	Moyes CL (2016) literature review
411	2014	2010	2011	Pasir Ris	Singapore	1.36667	103.95		Aedes aegypti	Egg collections	F2	larvae	1197	WHO larval bioassay	permethrin	pyrethroid	LC50	0.04	mg/l					24	hours	Koou SY, Chong CS, Vythilingam I, Ng LC, Lee CY (2014) Pyrethroid Resistance in Aedes aegypti Larvae (Diptera: Culicidae) From Singapore. Journal of Medical Entomology 51: 170-181	Moyes CL (2016) literature review
412	2014	2010	2011	Woodlands	Singapore	1.43333	103.783		Aedes aegypti	Egg collections	F2	larvae	1210	WHO larval bioassay	permethrin	pyrethroid	LC50	0.042	mg/l					24	hours	Koou SY, Chong CS, Vythilingam I, Ng LC, Lee CY (2014) Pyrethroid Resistance in Aedes aegypti Larvae (Diptera: Culicidae) From Singapore. Journal of Medical Entomology 51: 170-181	Moyes CL (2016) literature review
413	2014	2010	2011	Ang Mo Kio	Singapore	1.37909	103.843		Aedes aegypti	Egg collections	F2	larvae	1197	WHO larval bioassay	etofenprox	pyrethroid	LC50	0.128	mg/l					24	hours	Koou SY, Chong CS, Vythilingam I, Ng LC, Lee CY (2014) Pyrethroid Resistance in Aedes aegypti Larvae (Diptera: Culicidae) From Singapore. Journal of Medical Entomology 51: 170-181	Moyes CL (2016) literature review
414	2014	2010	2011	Jurong East	Singapore	1.33333	103.733		Aedes aegypti	Egg collections	F2	larvae	1197	WHO larval bioassay	etofenprox	pyrethroid	LC50	0.127	mg/l					24	hours	Koou SY, Chong CS, Vythilingam I, Ng LC, Lee CY (2014) Pyrethroid Resistance in Aedes aegypti Larvae (Diptera: Culicidae) From Singapore. Journal of Medical Entomology 51: 170-181	Moyes CL (2016) literature review
415	2014	2010	2011	Yishun	Singapore	1.41667	103.817		Aedes aegypti	Egg collections	F2	larvae	1216	WHO larval bioassay	etofenprox	pyrethroid	LC50	0.084	mg/l					24	hours	Koou SY, Chong CS, Vythilingam I, Ng LC, Lee CY (2014) Pyrethroid Resistance in Aedes aegypti Larvae (Diptera: Culicidae) From Singapore. Journal of Medical Entomology 51: 170-181	Moyes CL (2016) literature review
416	2014	2010	2011	Choa Chu Kang	Singapore	1.36667	103.733		Aedes aegypti	Egg collections	F2	larvae	1203	WHO larval bioassay	etofenprox	pyrethroid	LC50	0.12	mg/l					24	hours	Koou SY, Chong CS, Vythilingam I, Ng LC, Lee CY (2014) Pyrethroid Resistance in Aedes aegypti Larvae (Diptera: Culicidae) From Singapore. Journal of Medical Entomology 51: 170-181	Moyes CL (2016) literature review
417	2014	2010	2011	Clementi	Singapore	1.3	103.75		Aedes aegypti	Egg collections	F2	larvae	1199	WHO larval bioassay	etofenprox	pyrethroid	LC50	0.119	mg/l					24	hours	Koou SY, Chong CS, Vythilingam I, Ng LC, Lee CY (2014) Pyrethroid Resistance in Aedes aegypti Larvae (Diptera: Culicidae) From Singapore. Journal of Medical Entomology 51: 170-181	Moyes CL (2016) literature review
418	2014	2010	2011	Pasir Ris	Singapore	1.36667	103.95		Aedes aegypti	Egg collections	F2	larvae	1199	WHO larval bioassay	etofenprox	pyrethroid	LC50	0.204	mg/l					24	hours	Koou SY, Chong CS, Vythilingam I, Ng LC, Lee CY (2014) Pyrethroid Resistance in Aedes aegypti Larvae (Diptera: Culicidae) From Singapore. Journal of Medical Entomology 51: 170-181	Moyes CL (2016) literature review
419	2014	2010	2011	Woodlands	Singapore	1.43333	103.783		Aedes aegypti	Egg collections	F2	larvae	1199	WHO larval bioassay	etofenprox	pyrethroid	LC50	0.135	mg/l					24	hours	Koou SY, Chong CS, Vythilingam I, Ng LC, Lee CY (2014) Pyrethroid Resistance in Aedes aegypti Larvae (Diptera: Culicidae) From Singapore. Journal of Medical Entomology 51: 170-181	Moyes CL (2016) literature review
420	2014	2004	2004	Central	Singapore	1.29868	103.854	used centroid of admin1	Aedes aegypti	Larva/pupa collections	F1	adults	700	WHO adult bioassay	pirimiphos-methyl	organophosphate	mortality	100	%			0.15	%			Lee RML, Choong CTH, Goh BPL, Ng LC, Lam-Phua SG (2014) Bioassay and biochemical studies of the status of pirimiphos-methyl and cypermethrin resistance in Aedes (Stegomyia) aegypti and Aedes (Stegomyia) albopictus (Diptera: Culicidae) in Singapore. Tropical Biomedicine 31: 670-679	Moyes CL (2016) literature review
421	2014	2004	2004	North East	Singapore	1.31421	103.858	used centroid of admin1	Aedes aegypti	Larva/pupa collections	F1	adults	400	WHO adult bioassay	pirimiphos-methyl	organophosphate	mortality	100	%			0.15	%			Lee RML, Choong CTH, Goh BPL, Ng LC, Lam-Phua SG (2014) Bioassay and biochemical studies of the status of pirimiphos-methyl and cypermethrin resistance in Aedes (Stegomyia) aegypti and Aedes (Stegomyia) albopictus (Diptera: Culicidae) in Singapore. Tropical Biomedicine 31: 670-679	Moyes CL (2016) literature review
422	2014	2004	2004	North West	Singapore	1.29868	103.82	used centroid of admin1	Aedes aegypti	Larva/pupa collections	F1	adults	399	WHO adult bioassay	pirimiphos-methyl	organophosphate	mortality	100	%			0.15	%			Lee RML, Choong CTH, Goh BPL, Ng LC, Lam-Phua SG (2014) Bioassay and biochemical studies of the status of pirimiphos-methyl and cypermethrin resistance in Aedes (Stegomyia) aegypti and Aedes (Stegomyia) albopictus (Diptera: Culicidae) in Singapore. Tropical Biomedicine 31: 670-679	Moyes CL (2016) literature review
423	2014	2004	2004	South East	Singapore	1.30683	103.887	used centroid of admin1	Aedes aegypti	Larva/pupa collections	F1	adults	1621	WHO adult bioassay	pirimiphos-methyl	organophosphate	mortality	99.9	%			0.15	%			Lee RML, Choong CTH, Goh BPL, Ng LC, Lam-Phua SG (2014) Bioassay and biochemical studies of the status of pirimiphos-methyl and cypermethrin resistance in Aedes (Stegomyia) aegypti and Aedes (Stegomyia) albopictus (Diptera: Culicidae) in Singapore. Tropical Biomedicine 31: 670-679	Moyes CL (2016) literature review
424	2014	2004	2004	South West	Singapore	1.31464	103.83	used centroid of admin1	Aedes aegypti	Larva/pupa collections	F1	adults	396	WHO adult bioassay	pirimiphos-methyl	organophosphate	mortality	98.6	%			0.15	%			Lee RML, Choong CTH, Goh BPL, Ng LC, Lam-Phua SG (2014) Bioassay and biochemical studies of the status of pirimiphos-methyl and cypermethrin resistance in Aedes (Stegomyia) aegypti and Aedes (Stegomyia) albopictus (Diptera: Culicidae) in Singapore. Tropical Biomedicine 31: 670-679	Moyes CL (2016) literature review
425	2014	2007	2007	Central	Singapore	1.29868	103.854	used centroid of admin1	Aedes aegypti	Larva/pupa collections	F1	adults	596	WHO adult bioassay	cypermethrin	pyrethroid	mortality	23.5	%			2.86	%			Lee RML, Choong CTH, Goh BPL, Ng LC, Lam-Phua SG (2014) Bioassay and biochemical studies of the status of pirimiphos-methyl and cypermethrin resistance in Aedes (Stegomyia) aegypti and Aedes (Stegomyia) albopictus (Diptera: Culicidae) in Singapore. Tropical Biomedicine 31: 670-679	Moyes CL (2016) literature review
426	2014	2007	2007	North East	Singapore	1.31421	103.858	used centroid of admin1	Aedes aegypti	Larva/pupa collections	F1	adults	599	WHO adult bioassay	cypermethrin	pyrethroid	mortality	75.6	%			2.86	%			Lee RML, Choong CTH, Goh BPL, Ng LC, Lam-Phua SG (2014) Bioassay and biochemical studies of the status of pirimiphos-methyl and cypermethrin resistance in Aedes (Stegomyia) aegypti and Aedes (Stegomyia) albopictus (Diptera: Culicidae) in Singapore. Tropical Biomedicine 31: 670-679	Moyes CL (2016) literature review
427	2014	2007	2007	North West	Singapore	1.29868	103.82	used centroid of admin1	Aedes aegypti	Larva/pupa collections	F1	adults	578	WHO adult bioassay	cypermethrin	pyrethroid	mortality	33.3	%			2.86	%			Lee RML, Choong CTH, Goh BPL, Ng LC, Lam-Phua SG (2014) Bioassay and biochemical studies of the status of pirimiphos-methyl and cypermethrin resistance in Aedes (Stegomyia) aegypti and Aedes (Stegomyia) albopictus (Diptera: Culicidae) in Singapore. Tropical Biomedicine 31: 670-679	Moyes CL (2016) literature review
428	2014	2007	2007	South East	Singapore	1.30683	103.887	used centroid of admin1	Aedes aegypti	Larva/pupa collections	F1	adults	589	WHO adult bioassay	cypermethrin	pyrethroid	mortality	11	%			2.86	%			Lee RML, Choong CTH, Goh BPL, Ng LC, Lam-Phua SG (2014) Bioassay and biochemical studies of the status of pirimiphos-methyl and cypermethrin resistance in Aedes (Stegomyia) aegypti and Aedes (Stegomyia) albopictus (Diptera: Culicidae) in Singapore. Tropical Biomedicine 31: 670-679	Moyes CL (2016) literature review
429	2014	2007	2007	South West	Singapore	1.31464	103.83	used centroid of admin1	Aedes aegypti	Larva/pupa collections	F1	adults	573	WHO adult bioassay	cypermethrin	pyrethroid	mortality	32.7	%			2.86	%			Lee RML, Choong CTH, Goh BPL, Ng LC, Lam-Phua SG (2014) Bioassay and biochemical studies of the status of pirimiphos-methyl and cypermethrin resistance in Aedes (Stegomyia) aegypti and Aedes (Stegomyia) albopictus (Diptera: Culicidae) in Singapore. Tropical Biomedicine 31: 670-679	Moyes CL (2016) literature review
430	2014	2004	2004	Central	Singapore	1.29868	103.854	used centroid of admin1	Aedes albopictus	Larva/pupa collections	F1	adults	1991	WHO adult bioassay	pirimiphos-methyl	organophosphate	mortality	73.5	%			0.03	%			Lee RML, Choong CTH, Goh BPL, Ng LC, Lam-Phua SG (2014) Bioassay and biochemical studies of the status of pirimiphos-methyl and cypermethrin resistance in Aedes (Stegomyia) aegypti and Aedes (Stegomyia) albopictus (Diptera: Culicidae) in Singapore. Tropical Biomedicine 31: 670-679	Moyes CL (2016) literature review
431	2014	2004	2004	North East	Singapore	1.31421	103.858	used centroid of admin1	Aedes albopictus	Larva/pupa collections	F1	adults	400	WHO adult bioassay	pirimiphos-methyl	organophosphate	mortality	66.3	%			0.03	%			Lee RML, Choong CTH, Goh BPL, Ng LC, Lam-Phua SG (2014) Bioassay and biochemical studies of the status of pirimiphos-methyl and cypermethrin resistance in Aedes (Stegomyia) aegypti and Aedes (Stegomyia) albopictus (Diptera: Culicidae) in Singapore. Tropical Biomedicine 31: 670-679	Moyes CL (2016) literature review
432	2014	2004	2004	North West	Singapore	1.29868	103.82	used centroid of admin1	Aedes albopictus	Larva/pupa collections	F1	adults	399	WHO adult bioassay	pirimiphos-methyl	organophosphate	mortality	73.9	%			0.03	%			Lee RML, Choong CTH, Goh BPL, Ng LC, Lam-Phua SG (2014) Bioassay and biochemical studies of the status of pirimiphos-methyl and cypermethrin resistance in Aedes (Stegomyia) aegypti and Aedes (Stegomyia) albopictus (Diptera: Culicidae) in Singapore. Tropical Biomedicine 31: 670-679	Moyes CL (2016) literature review
433	2014	2004	2004	South East	Singapore	1.30683	103.887	used centroid of admin1	Aedes albopictus	Larva/pupa collections	F1	adults	1456	WHO adult bioassay	pirimiphos-methyl	organophosphate	mortality	53.3	%			0.03	%			Lee RML, Choong CTH, Goh BPL, Ng LC, Lam-Phua SG (2014) Bioassay and biochemical studies of the status of pirimiphos-methyl and cypermethrin resistance in Aedes (Stegomyia) aegypti and Aedes (Stegomyia) albopictus (Diptera: Culicidae) in Singapore. Tropical Biomedicine 31: 670-679	Moyes CL (2016) literature review
434	2014	2004	2004	South West	Singapore	1.31464	103.83	used centroid of admin1	Aedes albopictus	Larva/pupa collections	F1	adults	387	WHO adult bioassay	pirimiphos-methyl	organophosphate	mortality	49.1	%			0.03	%			Lee RML, Choong CTH, Goh BPL, Ng LC, Lam-Phua SG (2014) Bioassay and biochemical studies of the status of pirimiphos-methyl and cypermethrin resistance in Aedes (Stegomyia) aegypti and Aedes (Stegomyia) albopictus (Diptera: Culicidae) in Singapore. Tropical Biomedicine 31: 670-679	Moyes CL (2016) literature review
435	2014	2007	2007	Central	Singapore	1.29868	103.854	used centroid of admin1	Aedes albopictus	Larva/pupa collections	F1	adults	279	WHO adult bioassay	cypermethrin	pyrethroid	mortality	86.1	%			1.23	%			Lee RML, Choong CTH, Goh BPL, Ng LC, Lam-Phua SG (2014) Bioassay and biochemical studies of the status of pirimiphos-methyl and cypermethrin resistance in Aedes (Stegomyia) aegypti and Aedes (Stegomyia) albopictus (Diptera: Culicidae) in Singapore. Tropical Biomedicine 31: 670-679	Moyes CL (2016) literature review
436	2014	2007	2007	North East	Singapore	1.31421	103.858	used centroid of admin1	Aedes albopictus	Larva/pupa collections	F1	adults	590	WHO adult bioassay	cypermethrin	pyrethroid	mortality	40	%			1.23	%			Lee RML, Choong CTH, Goh BPL, Ng LC, Lam-Phua SG (2014) Bioassay and biochemical studies of the status of pirimiphos-methyl and cypermethrin resistance in Aedes (Stegomyia) aegypti and Aedes (Stegomyia) albopictus (Diptera: Culicidae) in Singapore. Tropical Biomedicine 31: 670-679	Moyes CL (2016) literature review
437	2014	2007	2007	North West	Singapore	1.29868	103.82	used centroid of admin1	Aedes albopictus	Larva/pupa collections	F1	adults	593	WHO adult bioassay	cypermethrin	pyrethroid	mortality	66.8	%			1.23	%			Lee RML, Choong CTH, Goh BPL, Ng LC, Lam-Phua SG (2014) Bioassay and biochemical studies of the status of pirimiphos-methyl and cypermethrin resistance in Aedes (Stegomyia) aegypti and Aedes (Stegomyia) albopictus (Diptera: Culicidae) in Singapore. Tropical Biomedicine 31: 670-679	Moyes CL (2016) literature review
438	2014	2007	2007	South East	Singapore	1.30683	103.887	used centroid of admin1	Aedes albopictus	Larva/pupa collections	F1	adults	592	WHO adult bioassay	cypermethrin	pyrethroid	mortality	94.3	%			1.23	%			Lee RML, Choong CTH, Goh BPL, Ng LC, Lam-Phua SG (2014) Bioassay and biochemical studies of the status of pirimiphos-methyl and cypermethrin resistance in Aedes (Stegomyia) aegypti and Aedes (Stegomyia) albopictus (Diptera: Culicidae) in Singapore. Tropical Biomedicine 31: 670-679	Moyes CL (2016) literature review
439	2014	2007	2007	South West	Singapore	1.31464	103.83	used centroid of admin1	Aedes albopictus	Larva/pupa collections	F1	adults	579	WHO adult bioassay	cypermethrin	pyrethroid	mortality	74.5	%			1.23	%			Lee RML, Choong CTH, Goh BPL, Ng LC, Lam-Phua SG (2014) Bioassay and biochemical studies of the status of pirimiphos-methyl and cypermethrin resistance in Aedes (Stegomyia) aegypti and Aedes (Stegomyia) albopictus (Diptera: Culicidae) in Singapore. Tropical Biomedicine 31: 670-679	Moyes CL (2016) literature review
440	2014		2012	Juazeiro do Norte	Brazil	-7.21306	-39.3153		Aedes aegypti	Egg collections	F1	larvae	300	WHO larval bioassay	temephos	organophosphate	LC50	0.029	mg/l	2.81553	Rockefeller					Lima EP, Goulart MOF, Neto MLR (2014) Evaluation of the role of ATP-binding cassette transporters as a defence mechanism against temephos in populations of Aedes aegypti. Memorias Do Instituto Oswaldo Cruz 109: 964-966.	Moyes CL (2016) literature review
441	2014		2012	Barbalha	Brazil	-7.31111	-39.3042		Aedes aegypti	Egg collections	F1	larvae	300	WHO larval bioassay	temephos	organophosphate	LC50	0.175	mg/l	16.9903	Rockefeller					Lima EP, Goulart MOF, Neto MLR (2014) Evaluation of the role of ATP-binding cassette transporters as a defence mechanism against temephos in populations of Aedes aegypti. Memorias Do Instituto Oswaldo Cruz 109: 964-966.	Moyes CL (2016) literature review
444	2014	2009	2009	Tantoyuca	Mexico	21.3485	-98.2294		Aedes aegypti	Larva/pupa collections	F1	adults	488	Brogden and McAllister bottle bioassay	chlorpyrifos	organophosphate	LC50	0.117	ug/bottle							Lopez B, Ponce G, Gonzalez JA, Gutierrez SM, Villanueva OK, et al. (2014) Susceptibility to Chlorpyrifos in Pyrethroid-Resistant Populations of Aedes aegypti (Diptera: Culicidae) From Mexico. Journal of Medical Entomology 51: 644-649	Moyes CL (2016) literature review
445	2014	2009	2009	Poza Rica	Mexico	20.5333	-97.45		Aedes aegypti	Larva/pupa collections	F1	adults	503	Brogden and McAllister bottle bioassay	chlorpyrifos	organophosphate	LC50	0.48	ug/bottle							Lopez B, Ponce G, Gonzalez JA, Gutierrez SM, Villanueva OK, et al. (2014) Susceptibility to Chlorpyrifos in Pyrethroid-Resistant Populations of Aedes aegypti (Diptera: Culicidae) From Mexico. Journal of Medical Entomology 51: 644-649	Moyes CL (2016) literature review
446	2014	2009	2009	Martinez de la Torre	Mexico	20.0618	-97.0519		Aedes aegypti	Larva/pupa collections	F1	adults	509	Brogden and McAllister bottle bioassay	chlorpyrifos	organophosphate	LC50	0.028	ug/bottle							Lopez B, Ponce G, Gonzalez JA, Gutierrez SM, Villanueva OK, et al. (2014) Susceptibility to Chlorpyrifos in Pyrethroid-Resistant Populations of Aedes aegypti (Diptera: Culicidae) From Mexico. Journal of Medical Entomology 51: 644-649	Moyes CL (2016) literature review
447	2014	2009	2009	Veracruz	Mexico	19.1726	-96.1333		Aedes aegypti	Larva/pupa collections	F1	adults	566	Brogden and McAllister bottle bioassay	chlorpyrifos	organophosphate	LC50	0.056	ug/bottle							Lopez B, Ponce G, Gonzalez JA, Gutierrez SM, Villanueva OK, et al. (2014) Susceptibility to Chlorpyrifos in Pyrethroid-Resistant Populations of Aedes aegypti (Diptera: Culicidae) From Mexico. Journal of Medical Entomology 51: 644-649	Moyes CL (2016) literature review
448	2014	2009	2009	Coatzacoalcos	Mexico	18.1378	-94.4354		Aedes aegypti	Larva/pupa collections	F1	adults	426	Brogden and McAllister bottle bioassay	chlorpyrifos	organophosphate	LC50	0.273	ug/bottle							Lopez B, Ponce G, Gonzalez JA, Gutierrez SM, Villanueva OK, et al. (2014) Susceptibility to Chlorpyrifos in Pyrethroid-Resistant Populations of Aedes aegypti (Diptera: Culicidae) From Mexico. Journal of Medical Entomology 51: 644-649	Moyes CL (2016) literature review
449	2014	2009	2009	Cosoleacaque	Mexico	18.0009	-94.6297		Aedes aegypti	Larva/pupa collections	F1	adults	427	Brogden and McAllister bottle bioassay	chlorpyrifos	organophosphate	LC50	0.92	ug/bottle							Lopez B, Ponce G, Gonzalez JA, Gutierrez SM, Villanueva OK, et al. (2014) Susceptibility to Chlorpyrifos in Pyrethroid-Resistant Populations of Aedes aegypti (Diptera: Culicidae) From Mexico. Journal of Medical Entomology 51: 644-649	Moyes CL (2016) literature review
450	2014	2010	2010	Boa Vista	Brazil	2.81585	-60.7074		Aedes aegypti	Egg collections	F1	adults		MoReNAa bioassay protocol	deltamethrin	pyrethroid	LC50	7.388	mg/m2							Maciel-de-Freitas R, Avendanho FC, Santos R, Sylvestre G, Araujo SC, et al. (2014) Undesirable Consequences of Insecticide Resistance following Aedes aegypti Control Activities Due to a Dengue Outbreak. Plos One 9	Moyes CL (2016) literature review
451	2014	2010	2010	Boa Vista	Brazil	2.81585	-60.7074		Aedes aegypti	Egg collections	F1	adults		MoReNAa bioassay protocol	deltamethrin	pyrethroid	LC50	6.6	mg/m2							Maciel-de-Freitas R, Avendanho FC, Santos R, Sylvestre G, Araujo SC, et al. (2014) Undesirable Consequences of Insecticide Resistance following Aedes aegypti Control Activities Due to a Dengue Outbreak. Plos One 9	Moyes CL (2016) literature review
452	2014	2010	2010	Boa Vista	Brazil	2.81585	-60.7074		Aedes aegypti	Egg collections	F1	adults		MoReNAa bioassay protocol	deltamethrin	pyrethroid	LC50	18.05	mg/m2							Maciel-de-Freitas R, Avendanho FC, Santos R, Sylvestre G, Araujo SC, et al. (2014) Undesirable Consequences of Insecticide Resistance following Aedes aegypti Control Activities Due to a Dengue Outbreak. Plos One 9	Moyes CL (2016) literature review
453	2014	2010	2010	Boa Vista	Brazil	2.81585	-60.7074		Aedes aegypti	Egg collections	F1	adults		MoReNAa bioassay protocol	deltamethrin	pyrethroid	LC50	33.323	mg/m2							Maciel-de-Freitas R, Avendanho FC, Santos R, Sylvestre G, Araujo SC, et al. (2014) Undesirable Consequences of Insecticide Resistance following Aedes aegypti Control Activities Due to a Dengue Outbreak. Plos One 9	Moyes CL (2016) literature review
454	2014	2010	2010	Boa Vista	Brazil	2.81585	-60.7074		Aedes aegypti	Egg collections	F1	adults		MoReNAa bioassay protocol	deltamethrin	pyrethroid	LC50	10.011	mg/m2							Maciel-de-Freitas R, Avendanho FC, Santos R, Sylvestre G, Araujo SC, et al. (2014) Undesirable Consequences of Insecticide Resistance following Aedes aegypti Control Activities Due to a Dengue Outbreak. Plos One 9	Moyes CL (2016) literature review
455	2014	2010	2010	Boa Vista	Brazil	2.81585	-60.7074		Aedes aegypti	Egg collections	F1	adults		MoReNAa bioassay protocol	deltamethrin	pyrethroid	LC50	8.482	mg/m2							Maciel-de-Freitas R, Avendanho FC, Santos R, Sylvestre G, Araujo SC, et al. (2014) Undesirable Consequences of Insecticide Resistance following Aedes aegypti Control Activities Due to a Dengue Outbreak. Plos One 9	Moyes CL (2016) literature review
456	2014	2010	2010	Boa Vista	Brazil	2.81585	-60.7074		Aedes aegypti	Egg collections	F1	adults		MoReNAa bioassay protocol	deltamethrin	pyrethroid	LC50	22.308	mg/m2							Maciel-de-Freitas R, Avendanho FC, Santos R, Sylvestre G, Araujo SC, et al. (2014) Undesirable Consequences of Insecticide Resistance following Aedes aegypti Control Activities Due to a Dengue Outbreak. Plos One 9	Moyes CL (2016) literature review
457	2014	2010	2010	Boa Vista	Brazil	2.81585	-60.7074		Aedes aegypti	Egg collections	F1	adults		MoReNAa bioassay protocol	deltamethrin	pyrethroid	LC50	32.299	mg/m2							Maciel-de-Freitas R, Avendanho FC, Santos R, Sylvestre G, Araujo SC, et al. (2014) Undesirable Consequences of Insecticide Resistance following Aedes aegypti Control Activities Due to a Dengue Outbreak. Plos One 9	Moyes CL (2016) literature review
458	2014	2010	2010	Boa Vista	Brazil	2.81585	-60.7074		Aedes aegypti	Egg collections	F1	larvae		MoReNAa bioassay protocol	temephos	organophosphate	LC50	0.00525	mg/m2	1.34	Rockefeller					Maciel-de-Freitas R, Avendanho FC, Santos R, Sylvestre G, Araujo SC, et al. (2014) Undesirable Consequences of Insecticide Resistance following Aedes aegypti Control Activities Due to a Dengue Outbreak. Plos One 9	Moyes CL (2016) literature review
459	2014	2010	2010	Boa Vista	Brazil	2.81585	-60.7074		Aedes aegypti	Egg collections	F1	larvae		MoReNAa bioassay protocol	temephos	organophosphate	LC50	0.00911	mg/m2	2.33	Rockefeller					Maciel-de-Freitas R, Avendanho FC, Santos R, Sylvestre G, Araujo SC, et al. (2014) Undesirable Consequences of Insecticide Resistance following Aedes aegypti Control Activities Due to a Dengue Outbreak. Plos One 9	Moyes CL (2016) literature review
460	2014	2010	2010	Boa Vista	Brazil	2.81585	-60.7074		Aedes aegypti	Egg collections	F1	larvae		MoReNAa bioassay protocol	temephos	organophosphate	LC50	0.00936	mg/m2	2.39	Rockefeller					Maciel-de-Freitas R, Avendanho FC, Santos R, Sylvestre G, Araujo SC, et al. (2014) Undesirable Consequences of Insecticide Resistance following Aedes aegypti Control Activities Due to a Dengue Outbreak. Plos One 9	Moyes CL (2016) literature review
461	2014	2010	2010	Boa Vista	Brazil	2.81585	-60.7074		Aedes aegypti	Egg collections	F1	larvae		MoReNAa bioassay protocol	temephos	organophosphate	LC50	0.01116	mg/m2	2.85	Rockefeller					Maciel-de-Freitas R, Avendanho FC, Santos R, Sylvestre G, Araujo SC, et al. (2014) Undesirable Consequences of Insecticide Resistance following Aedes aegypti Control Activities Due to a Dengue Outbreak. Plos One 9	Moyes CL (2016) literature review
462	2014	2010	2010	Boa Vista	Brazil	2.81585	-60.7074		Aedes aegypti	Egg collections	F1	larvae		MoReNAa bioassay protocol	temephos	organophosphate	LC50	0.00792	mg/m2	2.03	Rockefeller					Maciel-de-Freitas R, Avendanho FC, Santos R, Sylvestre G, Araujo SC, et al. (2014) Undesirable Consequences of Insecticide Resistance following Aedes aegypti Control Activities Due to a Dengue Outbreak. Plos One 9	Moyes CL (2016) literature review
463	2014	2010	2010	Boa Vista	Brazil	2.81585	-60.7074		Aedes aegypti	Egg collections	F1	larvae		MoReNAa bioassay protocol	temephos	organophosphate	LC50	0.01062	mg/m2	2.72	Rockefeller					Maciel-de-Freitas R, Avendanho FC, Santos R, Sylvestre G, Araujo SC, et al. (2014) Undesirable Consequences of Insecticide Resistance following Aedes aegypti Control Activities Due to a Dengue Outbreak. Plos One 9	Moyes CL (2016) literature review
464	2014	2010	2010	Boa Vista	Brazil	2.81585	-60.7074		Aedes aegypti	Egg collections	F1	larvae		MoReNAa bioassay protocol	temephos	organophosphate	LC50	0.00951	mg/m2	2.43	Rockefeller					Maciel-de-Freitas R, Avendanho FC, Santos R, Sylvestre G, Araujo SC, et al. (2014) Undesirable Consequences of Insecticide Resistance following Aedes aegypti Control Activities Due to a Dengue Outbreak. Plos One 9	Moyes CL (2016) literature review
465	2014	2010	2010	Boa Vista	Brazil	2.81585	-60.7074		Aedes aegypti	Egg collections	F1	larvae		MoReNAa bioassay protocol	temephos	organophosphate	LC50	0.01839	mg/m2	4.7	Rockefeller					Maciel-de-Freitas R, Avendanho FC, Santos R, Sylvestre G, Araujo SC, et al. (2014) Undesirable Consequences of Insecticide Resistance following Aedes aegypti Control Activities Due to a Dengue Outbreak. Plos One 9	Moyes CL (2016) literature review
494	2014	2010	2010	Puerto Colombia	Colombia	11.0005	-74.948		Aedes aegypti	Larva/pupa collections	F1-F2	adults	483	CDC bottle bioassay	permethrin	pyrethroid	LC50	2.92	ug/bottle					1	hours	Maestre-Serrano R, Gomez-Camargo D, Ponce-Garcia G, Flores AE (2014) Susceptibility to insecticides and resistance mechanisms in Aedes aegypti from the Colombian Caribbean Region. Pesticide Biochemistry and Physiology 116: 63-73.	Moyes CL (2016) literature review
495	2014	2010	2010	Soledad	Colombia	10.9094	-74.7827		Aedes aegypti	Larva/pupa collections	F1-F2	adults	580	CDC bottle bioassay	permethrin	pyrethroid	LC50	4.535	ug/bottle					1	hours	Maestre-Serrano R, Gomez-Camargo D, Ponce-Garcia G, Flores AE (2014) Susceptibility to insecticides and resistance mechanisms in Aedes aegypti from the Colombian Caribbean Region. Pesticide Biochemistry and Physiology 116: 63-73.	Moyes CL (2016) literature review
496	2014	2011	2011	Barranquilla	Colombia	10.9865	-74.8053		Aedes aegypti	Larva/pupa collections	F1-F2	adults	463	CDC bottle bioassay	permethrin	pyrethroid	LC50	11.948	ug/bottle					1	hours	Maestre-Serrano R, Gomez-Camargo D, Ponce-Garcia G, Flores AE (2014) Susceptibility to insecticides and resistance mechanisms in Aedes aegypti from the Colombian Caribbean Region. Pesticide Biochemistry and Physiology 116: 63-73.	Moyes CL (2016) literature review
497	2014	2011	2011	Valledupar	Colombia	10.4681	-73.2549		Aedes aegypti	Larva/pupa collections	F1-F2	adults	367	CDC bottle bioassay	permethrin	pyrethroid	LC50	3.703	ug/bottle					1	hours	Maestre-Serrano R, Gomez-Camargo D, Ponce-Garcia G, Flores AE (2014) Susceptibility to insecticides and resistance mechanisms in Aedes aegypti from the Colombian Caribbean Region. Pesticide Biochemistry and Physiology 116: 63-73.	Moyes CL (2016) literature review
498	2014	2011	2011	San Juan	Colombia	10.7711	-73.0031		Aedes aegypti	Larva/pupa collections	F1-F2	adults	376	CDC bottle bioassay	permethrin	pyrethroid	LC50	4.809	ug/bottle					1	hours	Maestre-Serrano R, Gomez-Camargo D, Ponce-Garcia G, Flores AE (2014) Susceptibility to insecticides and resistance mechanisms in Aedes aegypti from the Colombian Caribbean Region. Pesticide Biochemistry and Physiology 116: 63-73.	Moyes CL (2016) literature review
499	2014	2011	2011	Sincelejo	Colombia	9.30658	-75.3915		Aedes aegypti	Larva/pupa collections	F1-F2	adults	481	CDC bottle bioassay	permethrin	pyrethroid	LC50	2.469	ug/bottle					1	hours	Maestre-Serrano R, Gomez-Camargo D, Ponce-Garcia G, Flores AE (2014) Susceptibility to insecticides and resistance mechanisms in Aedes aegypti from the Colombian Caribbean Region. Pesticide Biochemistry and Physiology 116: 63-73.	Moyes CL (2016) literature review
500	2014	2011	2011	Monteria	Colombia	8.74867	-75.8714		Aedes aegypti	Larva/pupa collections	F1-F2	adults	484	CDC bottle bioassay	permethrin	pyrethroid	LC50	8.223	ug/bottle					1	hours	Maestre-Serrano R, Gomez-Camargo D, Ponce-Garcia G, Flores AE (2014) Susceptibility to insecticides and resistance mechanisms in Aedes aegypti from the Colombian Caribbean Region. Pesticide Biochemistry and Physiology 116: 63-73.	Moyes CL (2016) literature review
501	2014	2011	2011	Cienaga	Colombia	11.0062	-74.2428		Aedes aegypti	Larva/pupa collections	F1-F2	adults	506	CDC bottle bioassay	permethrin	pyrethroid	LC50	1.218	ug/bottle					1	hours	Maestre-Serrano R, Gomez-Camargo D, Ponce-Garcia G, Flores AE (2014) Susceptibility to insecticides and resistance mechanisms in Aedes aegypti from the Colombian Caribbean Region. Pesticide Biochemistry and Physiology 116: 63-73.	Moyes CL (2016) literature review
502	2014	2011	2011	Cartagena	Colombia	10.3887	-75.4889		Aedes aegypti	Larva/pupa collections	F1-F2	adults	379	CDC bottle bioassay	permethrin	pyrethroid	LC50	2.308	ug/bottle					1	hours	Maestre-Serrano R, Gomez-Camargo D, Ponce-Garcia G, Flores AE (2014) Susceptibility to insecticides and resistance mechanisms in Aedes aegypti from the Colombian Caribbean Region. Pesticide Biochemistry and Physiology 116: 63-73.	Moyes CL (2016) literature review
503	2014	2010	2010	Puerto Colombia	Colombia	11.0005	-74.948		Aedes aegypti	Larva/pupa collections	F1-F2	adults	676	CDC bottle bioassay	deltamethrin	pyrethroid	LC50	0.793	ug/bottle					1	hours	Maestre-Serrano R, Gomez-Camargo D, Ponce-Garcia G, Flores AE (2014) Susceptibility to insecticides and resistance mechanisms in Aedes aegypti from the Colombian Caribbean Region. Pesticide Biochemistry and Physiology 116: 63-73.	Moyes CL (2016) literature review
504	2014	2010	2010	Soledad	Colombia	10.9094	-74.7827		Aedes aegypti	Larva/pupa collections	F1-F2	adults	616	CDC bottle bioassay	deltamethrin	pyrethroid	LC50	0.137	ug/bottle					1	hours	Maestre-Serrano R, Gomez-Camargo D, Ponce-Garcia G, Flores AE (2014) Susceptibility to insecticides and resistance mechanisms in Aedes aegypti from the Colombian Caribbean Region. Pesticide Biochemistry and Physiology 116: 63-73.	Moyes CL (2016) literature review
505	2014	2011	2011	Barranquilla	Colombia	10.9841	-74.805		Aedes aegypti	Larva/pupa collections	F1-F2	adults	485	CDC bottle bioassay	deltamethrin	pyrethroid	LC50	0.771	ug/bottle					1	hours	Maestre-Serrano R, Gomez-Camargo D, Ponce-Garcia G, Flores AE (2014) Susceptibility to insecticides and resistance mechanisms in Aedes aegypti from the Colombian Caribbean Region. Pesticide Biochemistry and Physiology 116: 63-73.	Moyes CL (2016) literature review
506	2014	2011	2011	Valledupar	Colombia	10.4681	-73.2549		Aedes aegypti	Larva/pupa collections	F1-F2	adults	437	CDC bottle bioassay	deltamethrin	pyrethroid	LC50	0.351	ug/bottle					1	hours	Maestre-Serrano R, Gomez-Camargo D, Ponce-Garcia G, Flores AE (2014) Susceptibility to insecticides and resistance mechanisms in Aedes aegypti from the Colombian Caribbean Region. Pesticide Biochemistry and Physiology 116: 63-73.	Moyes CL (2016) literature review
507	2014	2011	2011	San Juan	Colombia	9.75395	-73.3195		Aedes aegypti	Larva/pupa collections	F1-F2	adults	502	CDC bottle bioassay	deltamethrin	pyrethroid	LC50	0.164	ug/bottle					1	hours	Maestre-Serrano R, Gomez-Camargo D, Ponce-Garcia G, Flores AE (2014) Susceptibility to insecticides and resistance mechanisms in Aedes aegypti from the Colombian Caribbean Region. Pesticide Biochemistry and Physiology 116: 63-73.	Moyes CL (2016) literature review
508	2014	2011	2011	Sincelejo	Colombia	9.30658	-75.3915		Aedes aegypti	Larva/pupa collections	F1-F2	adults	528	CDC bottle bioassay	deltamethrin	pyrethroid	LC50	0.197	ug/bottle					1	hours	Maestre-Serrano R, Gomez-Camargo D, Ponce-Garcia G, Flores AE (2014) Susceptibility to insecticides and resistance mechanisms in Aedes aegypti from the Colombian Caribbean Region. Pesticide Biochemistry and Physiology 116: 63-73.	Moyes CL (2016) literature review
509	2014	2011	2011	Monteria	Colombia	8.74867	-75.8714		Aedes aegypti	Larva/pupa collections	F1-F2	adults	432	CDC bottle bioassay	deltamethrin	pyrethroid	LC50	0.784	ug/bottle					1	hours	Maestre-Serrano R, Gomez-Camargo D, Ponce-Garcia G, Flores AE (2014) Susceptibility to insecticides and resistance mechanisms in Aedes aegypti from the Colombian Caribbean Region. Pesticide Biochemistry and Physiology 116: 63-73.	Moyes CL (2016) literature review
510	2014	2011	2011	Cienaga	Colombia	11.0062	-74.2428		Aedes aegypti	Larva/pupa collections	F1-F2	adults	436	CDC bottle bioassay	deltamethrin	pyrethroid	LC50	0.022	ug/bottle					1	hours	Maestre-Serrano R, Gomez-Camargo D, Ponce-Garcia G, Flores AE (2014) Susceptibility to insecticides and resistance mechanisms in Aedes aegypti from the Colombian Caribbean Region. Pesticide Biochemistry and Physiology 116: 63-73.	Moyes CL (2016) literature review
511	2014	2011	2011	Cartagena	Colombia	10.3887	-75.4889		Aedes aegypti	Larva/pupa collections	F1-F2	adults	557	CDC bottle bioassay	deltamethrin	pyrethroid	LC50	0.15	ug/bottle					1	hours	Maestre-Serrano R, Gomez-Camargo D, Ponce-Garcia G, Flores AE (2014) Susceptibility to insecticides and resistance mechanisms in Aedes aegypti from the Colombian Caribbean Region. Pesticide Biochemistry and Physiology 116: 63-73.	Moyes CL (2016) literature review
512	2014	2010	2010	Puerto Colombia	Colombia	11.0005	-74.948		Aedes aegypti	Larva/pupa collections	F1-F2	adults	605	CDC bottle bioassay	λ-cyhalothrin	pyrethroid	LC50	0.581	ug/bottle					1	hours	Maestre-Serrano R, Gomez-Camargo D, Ponce-Garcia G, Flores AE (2014) Susceptibility to insecticides and resistance mechanisms in Aedes aegypti from the Colombian Caribbean Region. Pesticide Biochemistry and Physiology 116: 63-73.	Moyes CL (2016) literature review
513	2014	2010	2010	Soledad	Colombia	10.9094	-74.7827		Aedes aegypti	Larva/pupa collections	F1-F2	adults	539	CDC bottle bioassay	λ-cyhalothrin	pyrethroid	LC50	0.75	ug/bottle					1	hours	Maestre-Serrano R, Gomez-Camargo D, Ponce-Garcia G, Flores AE (2014) Susceptibility to insecticides and resistance mechanisms in Aedes aegypti from the Colombian Caribbean Region. Pesticide Biochemistry and Physiology 116: 63-73.	Moyes CL (2016) literature review
514	2014	2011	2011	Barranquilla	Colombia	10.9865	-74.8053		Aedes aegypti	Larva/pupa collections	F1-F2	adults	400	CDC bottle bioassay	λ-cyhalothrin	pyrethroid	LC50	0.931	ug/bottle					1	hours	Maestre-Serrano R, Gomez-Camargo D, Ponce-Garcia G, Flores AE (2014) Susceptibility to insecticides and resistance mechanisms in Aedes aegypti from the Colombian Caribbean Region. Pesticide Biochemistry and Physiology 116: 63-73.	Moyes CL (2016) literature review
515	2014	2011	2011	Valledupar	Colombia	10.4681	-73.2549		Aedes aegypti	Larva/pupa collections	F1-F2	adults	497	CDC bottle bioassay	λ-cyhalothrin	pyrethroid	LC50	0.516	ug/bottle					1	hours	Maestre-Serrano R, Gomez-Camargo D, Ponce-Garcia G, Flores AE (2014) Susceptibility to insecticides and resistance mechanisms in Aedes aegypti from the Colombian Caribbean Region. Pesticide Biochemistry and Physiology 116: 63-73.	Moyes CL (2016) literature review
516	2014	2011	2011	San Juan	Colombia	10.7711	-73.0031		Aedes aegypti	Larva/pupa collections	F1-F2	adults	430	CDC bottle bioassay	λ-cyhalothrin	pyrethroid	LC50	0.372	ug/bottle					1	hours	Maestre-Serrano R, Gomez-Camargo D, Ponce-Garcia G, Flores AE (2014) Susceptibility to insecticides and resistance mechanisms in Aedes aegypti from the Colombian Caribbean Region. Pesticide Biochemistry and Physiology 116: 63-73.	Moyes CL (2016) literature review
517	2014	2011	2011	Sincelejo	Colombia	9.30658	-75.3915		Aedes aegypti	Larva/pupa collections	F1-F2	adults	506	CDC bottle bioassay	λ-cyhalothrin	pyrethroid	LC50	0.288	ug/bottle					1	hours	Maestre-Serrano R, Gomez-Camargo D, Ponce-Garcia G, Flores AE (2014) Susceptibility to insecticides and resistance mechanisms in Aedes aegypti from the Colombian Caribbean Region. Pesticide Biochemistry and Physiology 116: 63-73.	Moyes CL (2016) literature review
518	2014	2011	2011	Monteria	Colombia	8.74867	-75.8714		Aedes aegypti	Larva/pupa collections	F1-F2	adults	443	CDC bottle bioassay	λ-cyhalothrin	pyrethroid	LC50	0.599	ug/bottle					1	hours	Maestre-Serrano R, Gomez-Camargo D, Ponce-Garcia G, Flores AE (2014) Susceptibility to insecticides and resistance mechanisms in Aedes aegypti from the Colombian Caribbean Region. Pesticide Biochemistry and Physiology 116: 63-73.	Moyes CL (2016) literature review
519	2014	2011	2011	Cienaga	Colombia	11.0062	-74.2428		Aedes aegypti	Larva/pupa collections	F1-F2	adults	436	CDC bottle bioassay	λ-cyhalothrin	pyrethroid	LC50	0.059	ug/bottle					1	hours	Maestre-Serrano R, Gomez-Camargo D, Ponce-Garcia G, Flores AE (2014) Susceptibility to insecticides and resistance mechanisms in Aedes aegypti from the Colombian Caribbean Region. Pesticide Biochemistry and Physiology 116: 63-73.	Moyes CL (2016) literature review
520	2014	2011	2011	Cartagena	Colombia	10.3887	-75.4889		Aedes aegypti	Larva/pupa collections	F1-F2	adults	434	CDC bottle bioassay	λ-cyhalothrin	pyrethroid	LC50	0.1	ug/bottle					1	hours	Maestre-Serrano R, Gomez-Camargo D, Ponce-Garcia G, Flores AE (2014) Susceptibility to insecticides and resistance mechanisms in Aedes aegypti from the Colombian Caribbean Region. Pesticide Biochemistry and Physiology 116: 63-73.	Moyes CL (2016) literature review
521	2014	2010	2010	Puerto Colombia	Colombia	11.0005	-74.948		Aedes aegypti	Larva/pupa collections	F1-F2	adults	487	CDC bottle bioassay	cyfluthrin	pyrethroid	LC50	1.213	ug/bottle					1	hours	Maestre-Serrano R, Gomez-Camargo D, Ponce-Garcia G, Flores AE (2014) Susceptibility to insecticides and resistance mechanisms in Aedes aegypti from the Colombian Caribbean Region. Pesticide Biochemistry and Physiology 116: 63-73.	Moyes CL (2016) literature review
522	2014	2010	2010	Soledad	Colombia	10.9094	-74.7827		Aedes aegypti	Larva/pupa collections	F1-F2	adults	588	CDC bottle bioassay	cyfluthrin	pyrethroid	LC50	1.34	ug/bottle					1	hours	Maestre-Serrano R, Gomez-Camargo D, Ponce-Garcia G, Flores AE (2014) Susceptibility to insecticides and resistance mechanisms in Aedes aegypti from the Colombian Caribbean Region. Pesticide Biochemistry and Physiology 116: 63-73.	Moyes CL (2016) literature review
523	2014	2011	2011	Barranquilla	Colombia	10.9865	-74.8053		Aedes aegypti	Larva/pupa collections	F1-F2	adults	486	CDC bottle bioassay	cyfluthrin	pyrethroid	LC50	1.108	ug/bottle					1	hours	Maestre-Serrano R, Gomez-Camargo D, Ponce-Garcia G, Flores AE (2014) Susceptibility to insecticides and resistance mechanisms in Aedes aegypti from the Colombian Caribbean Region. Pesticide Biochemistry and Physiology 116: 63-73.	Moyes CL (2016) literature review
524	2014	2011	2011	Valledupar	Colombia	10.4681	-73.2549		Aedes aegypti	Larva/pupa collections	F1-F2	adults	596	CDC bottle bioassay	cyfluthrin	pyrethroid	LC50	2.635	ug/bottle					1	hours	Maestre-Serrano R, Gomez-Camargo D, Ponce-Garcia G, Flores AE (2014) Susceptibility to insecticides and resistance mechanisms in Aedes aegypti from the Colombian Caribbean Region. Pesticide Biochemistry and Physiology 116: 63-73.	Moyes CL (2016) literature review
525	2014	2011	2011	San Juan	Colombia	10.7711	-73.0031		Aedes aegypti	Larva/pupa collections	F1-F2	adults	494	CDC bottle bioassay	cyfluthrin	pyrethroid	LC50	0.309	ug/bottle					1	hours	Maestre-Serrano R, Gomez-Camargo D, Ponce-Garcia G, Flores AE (2014) Susceptibility to insecticides and resistance mechanisms in Aedes aegypti from the Colombian Caribbean Region. Pesticide Biochemistry and Physiology 116: 63-73.	Moyes CL (2016) literature review
526	2014	2011	2011	Sincelejo	Colombia	9.30658	-75.3915		Aedes aegypti	Larva/pupa collections	F1-F2	adults	290	CDC bottle bioassay	cyfluthrin	pyrethroid	LC50	0.413	ug/bottle					1	hours	Maestre-Serrano R, Gomez-Camargo D, Ponce-Garcia G, Flores AE (2014) Susceptibility to insecticides and resistance mechanisms in Aedes aegypti from the Colombian Caribbean Region. Pesticide Biochemistry and Physiology 116: 63-73.	Moyes CL (2016) literature review
527	2014	2011	2011	Monteria	Colombia	8.74867	-75.8714		Aedes aegypti	Larva/pupa collections	F1-F2	adults	504	CDC bottle bioassay	cyfluthrin	pyrethroid	LC50	2.132	ug/bottle					1	hours	Maestre-Serrano R, Gomez-Camargo D, Ponce-Garcia G, Flores AE (2014) Susceptibility to insecticides and resistance mechanisms in Aedes aegypti from the Colombian Caribbean Region. Pesticide Biochemistry and Physiology 116: 63-73.	Moyes CL (2016) literature review
528	2014	2011	2011	Cienaga	Colombia	11.0062	-74.2428		Aedes aegypti	Larva/pupa collections	F1-F2	adults	440	CDC bottle bioassay	cyfluthrin	pyrethroid	LC50	0.045	ug/bottle					1	hours	Maestre-Serrano R, Gomez-Camargo D, Ponce-Garcia G, Flores AE (2014) Susceptibility to insecticides and resistance mechanisms in Aedes aegypti from the Colombian Caribbean Region. Pesticide Biochemistry and Physiology 116: 63-73.	Moyes CL (2016) literature review
529	2014	2011	2011	Cartagena	Colombia	10.3887	-75.4889		Aedes aegypti	Larva/pupa collections	F1-F2	adults	429	CDC bottle bioassay	cyfluthrin	pyrethroid	LC50	0.12	ug/bottle					1	hours	Maestre-Serrano R, Gomez-Camargo D, Ponce-Garcia G, Flores AE (2014) Susceptibility to insecticides and resistance mechanisms in Aedes aegypti from the Colombian Caribbean Region. Pesticide Biochemistry and Physiology 116: 63-73.	Moyes CL (2016) literature review
530	2014	2010	2010	Puerto Colombia	Colombia	11.0005	-74.948		Aedes aegypti	Larva/pupa collections	F1-F2	adults	79	WHO adult bioassay	DDT	organochlorine	mortality	9	%			4	%	1	hours	Maestre-Serrano R, Gomez-Camargo D, Ponce-Garcia G, Flores AE (2014) Susceptibility to insecticides and resistance mechanisms in Aedes aegypti from the Colombian Caribbean Region. Pesticide Biochemistry and Physiology 116: 63-73.	Moyes CL (2016) literature review
531	2014	2010	2010	Soledad	Colombia	10.9094	-74.7827		Aedes aegypti	Larva/pupa collections	F1-F2	adults	85	WHO adult bioassay	DDT	organochlorine	mortality	27	%			4	%	1	hours	Maestre-Serrano R, Gomez-Camargo D, Ponce-Garcia G, Flores AE (2014) Susceptibility to insecticides and resistance mechanisms in Aedes aegypti from the Colombian Caribbean Region. Pesticide Biochemistry and Physiology 116: 63-73.	Moyes CL (2016) literature review
532	2014	2011	2011	Barranquilla	Colombia	10.9865	-74.8053		Aedes aegypti	Larva/pupa collections	F1-F2	adults	84	WHO adult bioassay	DDT	organochlorine	mortality	2	%			4	%	1	hours	Maestre-Serrano R, Gomez-Camargo D, Ponce-Garcia G, Flores AE (2014) Susceptibility to insecticides and resistance mechanisms in Aedes aegypti from the Colombian Caribbean Region. Pesticide Biochemistry and Physiology 116: 63-73.	Moyes CL (2016) literature review
533	2014	2011	2011	Valledupar	Colombia	10.4681	-73.2549		Aedes aegypti	Larva/pupa collections	F1-F2	adults	81	WHO adult bioassay	DDT	organochlorine	mortality	10	%			4	%	1	hours	Maestre-Serrano R, Gomez-Camargo D, Ponce-Garcia G, Flores AE (2014) Susceptibility to insecticides and resistance mechanisms in Aedes aegypti from the Colombian Caribbean Region. Pesticide Biochemistry and Physiology 116: 63-73.	Moyes CL (2016) literature review
534	2014	2011	2011	San Juan	Colombia	10.7711	-73.0031		Aedes aegypti	Larva/pupa collections	F1-F2	adults	79	WHO adult bioassay	DDT	organochlorine	mortality	6	%			4	%	1	hours	Maestre-Serrano R, Gomez-Camargo D, Ponce-Garcia G, Flores AE (2014) Susceptibility to insecticides and resistance mechanisms in Aedes aegypti from the Colombian Caribbean Region. Pesticide Biochemistry and Physiology 116: 63-73.	Moyes CL (2016) literature review
535	2014	2011	2011	Sincelejo	Colombia	9.30658	-75.3915		Aedes aegypti	Larva/pupa collections	F1-F2	adults	81	WHO adult bioassay	DDT	organochlorine	mortality	12	%			4	%	1	hours	Maestre-Serrano R, Gomez-Camargo D, Ponce-Garcia G, Flores AE (2014) Susceptibility to insecticides and resistance mechanisms in Aedes aegypti from the Colombian Caribbean Region. Pesticide Biochemistry and Physiology 116: 63-73.	Moyes CL (2016) literature review
536	2014	2011	2011	Monteria	Colombia	8.74867	-75.8714		Aedes aegypti	Larva/pupa collections	F1-F2	adults	82	WHO adult bioassay	DDT	organochlorine	mortality	28	%			4	%	1	hours	Maestre-Serrano R, Gomez-Camargo D, Ponce-Garcia G, Flores AE (2014) Susceptibility to insecticides and resistance mechanisms in Aedes aegypti from the Colombian Caribbean Region. Pesticide Biochemistry and Physiology 116: 63-73.	Moyes CL (2016) literature review
537	2014	2011	2011	Cienaga	Colombia	11.0062	-74.2428		Aedes aegypti	Larva/pupa collections	F1-F2	adults	73	WHO adult bioassay	DDT	organochlorine	mortality	4	%			4	%	1	hours	Maestre-Serrano R, Gomez-Camargo D, Ponce-Garcia G, Flores AE (2014) Susceptibility to insecticides and resistance mechanisms in Aedes aegypti from the Colombian Caribbean Region. Pesticide Biochemistry and Physiology 116: 63-73.	Moyes CL (2016) literature review
538	2014	2011	2011	Cartagena	Colombia	10.3887	-75.4889		Aedes aegypti	Larva/pupa collections	F1-F2	adults	80	WHO adult bioassay	DDT	organochlorine	mortality	9	%			4	%	1	hours	Maestre-Serrano R, Gomez-Camargo D, Ponce-Garcia G, Flores AE (2014) Susceptibility to insecticides and resistance mechanisms in Aedes aegypti from the Colombian Caribbean Region. Pesticide Biochemistry and Physiology 116: 63-73.	Moyes CL (2016) literature review
539	2014	2010	2010	Puerto Colombia	Colombia	11.0005	-74.948		Aedes aegypti	Larva/pupa collections	F1-F2	larvae	642	WHO larval bioassay	temephos	organophosphate	LC50	0.015	mg/l	15	Rockefeller					Maestre-Serrano R, Gomez-Camargo D, Ponce-Garcia G, Flores AE (2014) Susceptibility to insecticides and resistance mechanisms in Aedes aegypti from the Colombian Caribbean Region. Pesticide Biochemistry and Physiology 116: 63-73.	Moyes CL (2016) literature review
540	2014	2010	2010	Soledad	Colombia	10.9094	-74.7827		Aedes aegypti	Larva/pupa collections	F1-F2	larvae	531	WHO larval bioassay	temephos	organophosphate	LC50	0.005	mg/l	5	Rockefeller					Maestre-Serrano R, Gomez-Camargo D, Ponce-Garcia G, Flores AE (2014) Susceptibility to insecticides and resistance mechanisms in Aedes aegypti from the Colombian Caribbean Region. Pesticide Biochemistry and Physiology 116: 63-73.	Moyes CL (2016) literature review
541	2014	2011	2011	Barranquilla	Colombia	10.9865	-74.8053		Aedes aegypti	Larva/pupa collections	F1-F2	larvae	537	WHO larval bioassay	temephos	organophosphate	LC50	0.003	mg/l	3	Rockefeller					Maestre-Serrano R, Gomez-Camargo D, Ponce-Garcia G, Flores AE (2014) Susceptibility to insecticides and resistance mechanisms in Aedes aegypti from the Colombian Caribbean Region. Pesticide Biochemistry and Physiology 116: 63-73.	Moyes CL (2016) literature review
542	2014	2011	2011	Valledupar	Colombia	10.4681	-73.2549		Aedes aegypti	Larva/pupa collections	F1-F2	larvae	422	WHO larval bioassay	temephos	organophosphate	LC50	0.002	mg/l	2	Rockefeller					Maestre-Serrano R, Gomez-Camargo D, Ponce-Garcia G, Flores AE (2014) Susceptibility to insecticides and resistance mechanisms in Aedes aegypti from the Colombian Caribbean Region. Pesticide Biochemistry and Physiology 116: 63-73.	Moyes CL (2016) literature review
543	2014	2011	2011	San Juan	Colombia	10.7711	-73.0031		Aedes aegypti	Larva/pupa collections	F1-F2	larvae	362	WHO larval bioassay	temephos	organophosphate	LC50	0.002	mg/l	2	Rockefeller					Maestre-Serrano R, Gomez-Camargo D, Ponce-Garcia G, Flores AE (2014) Susceptibility to insecticides and resistance mechanisms in Aedes aegypti from the Colombian Caribbean Region. Pesticide Biochemistry and Physiology 116: 63-73.	Moyes CL (2016) literature review
544	2014	2011	2011	Sincelejo	Colombia	9.30658	-75.3915		Aedes aegypti	Larva/pupa collections	F1-F2	larvae	409	WHO larval bioassay	temephos	organophosphate	LC50	0.001	mg/l	1	Rockefeller					Maestre-Serrano R, Gomez-Camargo D, Ponce-Garcia G, Flores AE (2014) Susceptibility to insecticides and resistance mechanisms in Aedes aegypti from the Colombian Caribbean Region. Pesticide Biochemistry and Physiology 116: 63-73.	Moyes CL (2016) literature review
545	2014	2011	2011	Monteria	Colombia	8.74867	-75.8714		Aedes aegypti	Larva/pupa collections	F1-F2	larvae	470	WHO larval bioassay	temephos	organophosphate	LC50	0.004	mg/l	4	Rockefeller					Maestre-Serrano R, Gomez-Camargo D, Ponce-Garcia G, Flores AE (2014) Susceptibility to insecticides and resistance mechanisms in Aedes aegypti from the Colombian Caribbean Region. Pesticide Biochemistry and Physiology 116: 63-73.	Moyes CL (2016) literature review
546	2014	2011	2011	Cienaga	Colombia	11.0062	-74.2428		Aedes aegypti	Larva/pupa collections	F1-F2	larvae	481	WHO larval bioassay	temephos	organophosphate	LC50	0.001	mg/l	1	Rockefeller					Maestre-Serrano R, Gomez-Camargo D, Ponce-Garcia G, Flores AE (2014) Susceptibility to insecticides and resistance mechanisms in Aedes aegypti from the Colombian Caribbean Region. Pesticide Biochemistry and Physiology 116: 63-73.	Moyes CL (2016) literature review
547	2014	2011	2011	Cartagena	Colombia	10.3887	-75.4889		Aedes aegypti	Larva/pupa collections	F1-F2	larvae	603	WHO larval bioassay	temephos	organophosphate	LC50	0.002	mg/l	2	Rockefeller					Maestre-Serrano R, Gomez-Camargo D, Ponce-Garcia G, Flores AE (2014) Susceptibility to insecticides and resistance mechanisms in Aedes aegypti from the Colombian Caribbean Region. Pesticide Biochemistry and Physiology 116: 63-73.	Moyes CL (2016) literature review
548	2014	2010	2010	Puerto Colombia	Colombia	11.0005	-74.948		Aedes aegypti	Larva/pupa collections	F1-F2	adults	385	CDC bottle bioassay	pirimiphos-methyl	organophosphate	LC50	3.888	ug/bottle					1	hours	Maestre-Serrano R, Gomez-Camargo D, Ponce-Garcia G, Flores AE (2014) Susceptibility to insecticides and resistance mechanisms in Aedes aegypti from the Colombian Caribbean Region. Pesticide Biochemistry and Physiology 116: 63-73.	Moyes CL (2016) literature review
549	2014	2010	2010	Soledad	Colombia	10.9094	-74.7827		Aedes aegypti	Larva/pupa collections	F1-F2	adults	381	CDC bottle bioassay	pirimiphos-methyl	organophosphate	LC50	1.303	ug/bottle					1	hours	Maestre-Serrano R, Gomez-Camargo D, Ponce-Garcia G, Flores AE (2014) Susceptibility to insecticides and resistance mechanisms in Aedes aegypti from the Colombian Caribbean Region. Pesticide Biochemistry and Physiology 116: 63-73.	Moyes CL (2016) literature review
550	2014	2011	2011	Barranquilla	Colombia	10.9865	-74.8053		Aedes aegypti	Larva/pupa collections	F1-F2	adults	498	CDC bottle bioassay	pirimiphos-methyl	organophosphate	LC50	1.306	ug/bottle					1	hours	Maestre-Serrano R, Gomez-Camargo D, Ponce-Garcia G, Flores AE (2014) Susceptibility to insecticides and resistance mechanisms in Aedes aegypti from the Colombian Caribbean Region. Pesticide Biochemistry and Physiology 116: 63-73.	Moyes CL (2016) literature review
551	2014	2011	2011	Valledupar	Colombia	10.4681	-73.2549		Aedes aegypti	Larva/pupa collections	F1-F2	adults	363	CDC bottle bioassay	pirimiphos-methyl	organophosphate	LC50	0.941	ug/bottle					1	hours	Maestre-Serrano R, Gomez-Camargo D, Ponce-Garcia G, Flores AE (2014) Susceptibility to insecticides and resistance mechanisms in Aedes aegypti from the Colombian Caribbean Region. Pesticide Biochemistry and Physiology 116: 63-73.	Moyes CL (2016) literature review
552	2014	2011	2011	San Juan	Colombia	10.7711	-73.0031		Aedes aegypti	Larva/pupa collections	F1-F2	adults	430	CDC bottle bioassay	pirimiphos-methyl	organophosphate	LC50	0.892	ug/bottle					1	hours	Maestre-Serrano R, Gomez-Camargo D, Ponce-Garcia G, Flores AE (2014) Susceptibility to insecticides and resistance mechanisms in Aedes aegypti from the Colombian Caribbean Region. Pesticide Biochemistry and Physiology 116: 63-73.	Moyes CL (2016) literature review
553	2014	2011	2011	Sincelejo	Colombia	9.30658	-75.3915		Aedes aegypti	Larva/pupa collections	F1-F2	adults	438	CDC bottle bioassay	pirimiphos-methyl	organophosphate	LC50	2.982	ug/bottle					1	hours	Maestre-Serrano R, Gomez-Camargo D, Ponce-Garcia G, Flores AE (2014) Susceptibility to insecticides and resistance mechanisms in Aedes aegypti from the Colombian Caribbean Region. Pesticide Biochemistry and Physiology 116: 63-73.	Moyes CL (2016) literature review
554	2014	2011	2011	Monteria	Colombia	8.74867	-75.8714		Aedes aegypti	Larva/pupa collections	F1-F2	adults	426	CDC bottle bioassay	pirimiphos-methyl	organophosphate	LC50	2.422	ug/bottle					1	hours	Maestre-Serrano R, Gomez-Camargo D, Ponce-Garcia G, Flores AE (2014) Susceptibility to insecticides and resistance mechanisms in Aedes aegypti from the Colombian Caribbean Region. Pesticide Biochemistry and Physiology 116: 63-73.	Moyes CL (2016) literature review
555	2014	2011	2011	Cienaga	Colombia	11.0062	-74.2428		Aedes aegypti	Larva/pupa collections	F1-F2	adults	430	CDC bottle bioassay	pirimiphos-methyl	organophosphate	LC50	0.746	ug/bottle					1	hours	Maestre-Serrano R, Gomez-Camargo D, Ponce-Garcia G, Flores AE (2014) Susceptibility to insecticides and resistance mechanisms in Aedes aegypti from the Colombian Caribbean Region. Pesticide Biochemistry and Physiology 116: 63-73.	Moyes CL (2016) literature review
556	2014	2011	2011	Cartagena	Colombia	10.3887	-75.4889		Aedes aegypti	Larva/pupa collections	F1-F2	adults	380	CDC bottle bioassay	pirimiphos-methyl	organophosphate	LC50	2.541	ug/bottle					1	hours	Maestre-Serrano R, Gomez-Camargo D, Ponce-Garcia G, Flores AE (2014) Susceptibility to insecticides and resistance mechanisms in Aedes aegypti from the Colombian Caribbean Region. Pesticide Biochemistry and Physiology 116: 63-73.	Moyes CL (2016) literature review
557	2014	2010	2010	Puerto Colombia	Colombia	11.0005	-74.948		Aedes aegypti	Larva/pupa collections	F1-F2	adults	440	CDC bottle bioassay	malathion	organophosphate	LC50	0.701	ug/bottle					1	hours	Maestre-Serrano R, Gomez-Camargo D, Ponce-Garcia G, Flores AE (2014) Susceptibility to insecticides and resistance mechanisms in Aedes aegypti from the Colombian Caribbean Region. Pesticide Biochemistry and Physiology 116: 63-73.	Moyes CL (2016) literature review
558	2014	2010	2010	Soledad	Colombia	10.9094	-74.7827		Aedes aegypti	Larva/pupa collections	F1-F2	adults	565	CDC bottle bioassay	malathion	organophosphate	LC50	0.641	ug/bottle					1	hours	Maestre-Serrano R, Gomez-Camargo D, Ponce-Garcia G, Flores AE (2014) Susceptibility to insecticides and resistance mechanisms in Aedes aegypti from the Colombian Caribbean Region. Pesticide Biochemistry and Physiology 116: 63-73.	Moyes CL (2016) literature review
559	2014	2011	2011	Barranquilla	Colombia	10.9865	-74.8053		Aedes aegypti	Larva/pupa collections	F1-F2	adults	429	CDC bottle bioassay	malathion	organophosphate	LC50	0.518	ug/bottle					1	hours	Maestre-Serrano R, Gomez-Camargo D, Ponce-Garcia G, Flores AE (2014) Susceptibility to insecticides and resistance mechanisms in Aedes aegypti from the Colombian Caribbean Region. Pesticide Biochemistry and Physiology 116: 63-73.	Moyes CL (2016) literature review
560	2014	2011	2011	Valledupar	Colombia	10.4681	-73.2549		Aedes aegypti	Larva/pupa collections	F1-F2	adults	355	CDC bottle bioassay	malathion	organophosphate	LC50	0.794	ug/bottle					1	hours	Maestre-Serrano R, Gomez-Camargo D, Ponce-Garcia G, Flores AE (2014) Susceptibility to insecticides and resistance mechanisms in Aedes aegypti from the Colombian Caribbean Region. Pesticide Biochemistry and Physiology 116: 63-73.	Moyes CL (2016) literature review
561	2014	2011	2011	San Juan	Colombia	10.7711	-73.0031		Aedes aegypti	Larva/pupa collections	F1-F2	adults	363	CDC bottle bioassay	malathion	organophosphate	LC50	0.78	ug/bottle					1	hours	Maestre-Serrano R, Gomez-Camargo D, Ponce-Garcia G, Flores AE (2014) Susceptibility to insecticides and resistance mechanisms in Aedes aegypti from the Colombian Caribbean Region. Pesticide Biochemistry and Physiology 116: 63-73.	Moyes CL (2016) literature review
562	2014	2011	2011	Sincelejo	Colombia	9.30658	-75.3915		Aedes aegypti	Larva/pupa collections	F1-F2	adults	366	CDC bottle bioassay	malathion	organophosphate	LC50	0.546	ug/bottle					1	hours	Maestre-Serrano R, Gomez-Camargo D, Ponce-Garcia G, Flores AE (2014) Susceptibility to insecticides and resistance mechanisms in Aedes aegypti from the Colombian Caribbean Region. Pesticide Biochemistry and Physiology 116: 63-73.	Moyes CL (2016) literature review
563	2014	2011	2011	Monteria	Colombia	8.74867	-75.8714		Aedes aegypti	Larva/pupa collections	F1-F2	adults	505	CDC bottle bioassay	malathion	organophosphate	LC50	0.483	ug/bottle					1	hours	Maestre-Serrano R, Gomez-Camargo D, Ponce-Garcia G, Flores AE (2014) Susceptibility to insecticides and resistance mechanisms in Aedes aegypti from the Colombian Caribbean Region. Pesticide Biochemistry and Physiology 116: 63-73.	Moyes CL (2016) literature review
564	2014	2011	2011	Cienaga	Colombia	11.0062	-74.2428		Aedes aegypti	Larva/pupa collections	F1-F2	adults	356	CDC bottle bioassay	malathion	organophosphate	LC50	0.455	ug/bottle					1	hours	Maestre-Serrano R, Gomez-Camargo D, Ponce-Garcia G, Flores AE (2014) Susceptibility to insecticides and resistance mechanisms in Aedes aegypti from the Colombian Caribbean Region. Pesticide Biochemistry and Physiology 116: 63-73.	Moyes CL (2016) literature review
565	2014	2011	2011	Cartagena	Colombia	10.3887	-75.4889		Aedes aegypti	Larva/pupa collections	F1-F2	adults	371	CDC bottle bioassay	malathion	organophosphate	LC50	0.357	ug/bottle					1	hours	Maestre-Serrano R, Gomez-Camargo D, Ponce-Garcia G, Flores AE (2014) Susceptibility to insecticides and resistance mechanisms in Aedes aegypti from the Colombian Caribbean Region. Pesticide Biochemistry and Physiology 116: 63-73.	Moyes CL (2016) literature review
566	2014	2010	2010	Puerto Colombia	Colombia	11.0005	-74.948		Aedes aegypti	Larva/pupa collections	F1-F2	adults	514	CDC bottle bioassay	fenitrothion	organophosphate	LC50	0.077	ug/bottle					1	hours	Maestre-Serrano R, Gomez-Camargo D, Ponce-Garcia G, Flores AE (2014) Susceptibility to insecticides and resistance mechanisms in Aedes aegypti from the Colombian Caribbean Region. Pesticide Biochemistry and Physiology 116: 63-73.	Moyes CL (2016) literature review
567	2014	2010	2010	Soledad	Colombia	10.9094	-74.7827		Aedes aegypti	Larva/pupa collections	F1-F2	adults	492	CDC bottle bioassay	fenitrothion	organophosphate	LC50	0.042	ug/bottle					1	hours	Maestre-Serrano R, Gomez-Camargo D, Ponce-Garcia G, Flores AE (2014) Susceptibility to insecticides and resistance mechanisms in Aedes aegypti from the Colombian Caribbean Region. Pesticide Biochemistry and Physiology 116: 63-73.	Moyes CL (2016) literature review
568	2014	2011	2011	Barranquilla	Colombia	10.9865	-74.8053		Aedes aegypti	Larva/pupa collections	F1-F2	adults	575	CDC bottle bioassay	fenitrothion	organophosphate	LC50	0.036	ug/bottle					1	hours	Maestre-Serrano R, Gomez-Camargo D, Ponce-Garcia G, Flores AE (2014) Susceptibility to insecticides and resistance mechanisms in Aedes aegypti from the Colombian Caribbean Region. Pesticide Biochemistry and Physiology 116: 63-73.	Moyes CL (2016) literature review
569	2014	2011	2011	Valledupar	Colombia	10.4681	-73.2549		Aedes aegypti	Larva/pupa collections	F1-F2	adults	301	CDC bottle bioassay	fenitrothion	organophosphate	LC50	0.064	ug/bottle					1	hours	Maestre-Serrano R, Gomez-Camargo D, Ponce-Garcia G, Flores AE (2014) Susceptibility to insecticides and resistance mechanisms in Aedes aegypti from the Colombian Caribbean Region. Pesticide Biochemistry and Physiology 116: 63-73.	Moyes CL (2016) literature review
570	2014	2011	2011	San Juan	Colombia	10.7711	-73.0031		Aedes aegypti	Larva/pupa collections	F1-F2	adults	409	CDC bottle bioassay	fenitrothion	organophosphate	LC50	0.048	ug/bottle					1	hours	Maestre-Serrano R, Gomez-Camargo D, Ponce-Garcia G, Flores AE (2014) Susceptibility to insecticides and resistance mechanisms in Aedes aegypti from the Colombian Caribbean Region. Pesticide Biochemistry and Physiology 116: 63-73.	Moyes CL (2016) literature review
571	2014	2011	2011	Sincelejo	Colombia	9.30658	-75.3915		Aedes aegypti	Larva/pupa collections	F1-F2	adults	291	CDC bottle bioassay	fenitrothion	organophosphate	LC50	0.047	ug/bottle					1	hours	Maestre-Serrano R, Gomez-Camargo D, Ponce-Garcia G, Flores AE (2014) Susceptibility to insecticides and resistance mechanisms in Aedes aegypti from the Colombian Caribbean Region. Pesticide Biochemistry and Physiology 116: 63-73.	Moyes CL (2016) literature review
572	2014	2011	2011	Monteria	Colombia	8.74867	-75.8714		Aedes aegypti	Larva/pupa collections	F1-F2	adults	375	CDC bottle bioassay	fenitrothion	organophosphate	LC50	0.066	ug/bottle					1	hours	Maestre-Serrano R, Gomez-Camargo D, Ponce-Garcia G, Flores AE (2014) Susceptibility to insecticides and resistance mechanisms in Aedes aegypti from the Colombian Caribbean Region. Pesticide Biochemistry and Physiology 116: 63-73.	Moyes CL (2016) literature review
573	2014	2011	2011	Cienaga	Colombia	11.0062	-74.2428		Aedes aegypti	Larva/pupa collections	F1-F2	adults	369	CDC bottle bioassay	fenitrothion	organophosphate	LC50	0.033	ug/bottle					1	hours	Maestre-Serrano R, Gomez-Camargo D, Ponce-Garcia G, Flores AE (2014) Susceptibility to insecticides and resistance mechanisms in Aedes aegypti from the Colombian Caribbean Region. Pesticide Biochemistry and Physiology 116: 63-73.	Moyes CL (2016) literature review
574	2014	2011	2011	Cartagena	Colombia	10.3887	-75.4889		Aedes aegypti	Larva/pupa collections	F1-F2	adults	307	CDC bottle bioassay	fenitrothion	organophosphate	LC50	0.053	ug/bottle					1	hours	Maestre-Serrano R, Gomez-Camargo D, Ponce-Garcia G, Flores AE (2014) Susceptibility to insecticides and resistance mechanisms in Aedes aegypti from the Colombian Caribbean Region. Pesticide Biochemistry and Physiology 116: 63-73.	Moyes CL (2016) literature review
575	2014	2011	2011	St Augustine south	United States of America	29.9026	-81.3268		Aedes albopictus	Larva/pupa and egg collections	F1	larvae	400	WHO larval bioassay	temephos	organophosphate	LC50	0.0053	mg/l	0.93	ATM95			24	hours	Marcombe S, Farajollahi A, Healy SP, Clark GG, Fonseca DM (2014) Insecticide Resistance Status of United States Populations of Aedes albopictus and Mechanisms Involved. Plos One 9	Moyes CL (2016) literature review
576	2014	2011	2011	St Augustine beach	United States of America	29.8413	-81.2763		Aedes albopictus	Larva/pupa and egg collections	F1	larvae	400	WHO larval bioassay	temephos	organophosphate	LC50	0.005	mg/l	0.99	ATM95			24	hours	Marcombe S, Farajollahi A, Healy SP, Clark GG, Fonseca DM (2014) Insecticide Resistance Status of United States Populations of Aedes albopictus and Mechanisms Involved. Plos One 9	Moyes CL (2016) literature review
577	2014	2011	2011	Middletown	United States of America	40.3985	-74.086		Aedes albopictus	Larva/pupa and egg collections	F1	larvae	400	WHO larval bioassay	temephos	organophosphate	LC50	0.0047	mg/l	0.87	ATM95			24	hours	Marcombe S, Farajollahi A, Healy SP, Clark GG, Fonseca DM (2014) Insecticide Resistance Status of United States Populations of Aedes albopictus and Mechanisms Involved. Plos One 9	Moyes CL (2016) literature review
578	2014	2011	2011	Belmar	United States of America	40.1784	-74.0214		Aedes albopictus	Larva/pupa and egg collections	F1	larvae	400	WHO larval bioassay	temephos	organophosphate	LC50	0.0061	mg/l	1.14	ATM95			24	hours	Marcombe S, Farajollahi A, Healy SP, Clark GG, Fonseca DM (2014) Insecticide Resistance Status of United States Populations of Aedes albopictus and Mechanisms Involved. Plos One 9	Moyes CL (2016) literature review
579	2014	2011	2011	Trenton	United States of America	40.221	-74.7611		Aedes albopictus	Larva/pupa and egg collections	F1	larvae	400	WHO larval bioassay	temephos	organophosphate	LC50	0.0061	mg/l	1.13	ATM95			24	hours	Marcombe S, Farajollahi A, Healy SP, Clark GG, Fonseca DM (2014) Insecticide Resistance Status of United States Populations of Aedes albopictus and Mechanisms Involved. Plos One 9	Moyes CL (2016) literature review
580	2014	2011	2011	Ewing	United States of America	40.2675	-74.8021		Aedes albopictus	Larva/pupa and egg collections	F1	larvae	400	WHO larval bioassay	temephos	organophosphate	LC50	0.0063	mg/l	1.17	ATM95			24	hours	Marcombe S, Farajollahi A, Healy SP, Clark GG, Fonseca DM (2014) Insecticide Resistance Status of United States Populations of Aedes albopictus and Mechanisms Involved. Plos One 9	Moyes CL (2016) literature review
581	2014	2011	2011	Elmwood Park	United States of America	40.9073	-74.1209		Aedes albopictus	Larva/pupa and egg collections	F1	larvae	400	WHO larval bioassay	temephos	organophosphate	LC50	0.0069	mg/l	1.27	ATM95			24	hours	Marcombe S, Farajollahi A, Healy SP, Clark GG, Fonseca DM (2014) Insecticide Resistance Status of United States Populations of Aedes albopictus and Mechanisms Involved. Plos One 9	Moyes CL (2016) literature review
582	2014	2011	2011	York	United States of America	39.9618	-76.7317		Aedes albopictus	Larva/pupa and egg collections	F1	larvae	400	WHO larval bioassay	temephos	organophosphate	LC50	0.0076	mg/l	1.41	ATM95			24	hours	Marcombe S, Farajollahi A, Healy SP, Clark GG, Fonseca DM (2014) Insecticide Resistance Status of United States Populations of Aedes albopictus and Mechanisms Involved. Plos One 9	Moyes CL (2016) literature review
583	2014	2011	2011	St Augustine south	United States of America	29.9026	-81.3268		Aedes albopictus	Larva/pupa and egg collections	F1	larvae	400	WHO larval bioassay	propoxur	carbamate	LC50	2.87	mg/l					24	hours	Marcombe S, Farajollahi A, Healy SP, Clark GG, Fonseca DM (2014) Insecticide Resistance Status of United States Populations of Aedes albopictus and Mechanisms Involved. Plos One 9	Moyes CL (2016) literature review
584	2014	2011	2011	St Augustine beach	United States of America	29.8413	-81.2763		Aedes albopictus	Larva/pupa and egg collections	F1	larvae	400	WHO larval bioassay	propoxur	carbamate	LC50	2.83	mg/l					24	hours	Marcombe S, Farajollahi A, Healy SP, Clark GG, Fonseca DM (2014) Insecticide Resistance Status of United States Populations of Aedes albopictus and Mechanisms Involved. Plos One 9	Moyes CL (2016) literature review
585	2014	2011	2011	Middletown	United States of America	40.3985	-74.086		Aedes albopictus	Larva/pupa and egg collections	F1	larvae	400	WHO larval bioassay	propoxur	carbamate	LC50	1.5	mg/l					24	hours	Marcombe S, Farajollahi A, Healy SP, Clark GG, Fonseca DM (2014) Insecticide Resistance Status of United States Populations of Aedes albopictus and Mechanisms Involved. Plos One 9	Moyes CL (2016) literature review
586	2014	2011	2011	Belmar	United States of America	40.1784	-74.0214		Aedes albopictus	Larva/pupa and egg collections	F1	larvae	400	WHO larval bioassay	propoxur	carbamate	LC50	1.62	mg/l					24	hours	Marcombe S, Farajollahi A, Healy SP, Clark GG, Fonseca DM (2014) Insecticide Resistance Status of United States Populations of Aedes albopictus and Mechanisms Involved. Plos One 9	Moyes CL (2016) literature review
587	2014	2011	2011	Trenton	United States of America	40.221	-74.7611		Aedes albopictus	Larva/pupa and egg collections	F1	larvae	400	WHO larval bioassay	propoxur	carbamate	LC50	1.73	mg/l					24	hours	Marcombe S, Farajollahi A, Healy SP, Clark GG, Fonseca DM (2014) Insecticide Resistance Status of United States Populations of Aedes albopictus and Mechanisms Involved. Plos One 9	Moyes CL (2016) literature review
588	2014	2011	2011	Ewing	United States of America	40.2675	-74.8021		Aedes albopictus	Larva/pupa and egg collections	F1	larvae	400	WHO larval bioassay	propoxur	carbamate	LC50	2.09	mg/l					24	hours	Marcombe S, Farajollahi A, Healy SP, Clark GG, Fonseca DM (2014) Insecticide Resistance Status of United States Populations of Aedes albopictus and Mechanisms Involved. Plos One 9	Moyes CL (2016) literature review
589	2014	2011	2011	Elmwood Park	United States of America	40.9073	-74.1209		Aedes albopictus	Larva/pupa and egg collections	F1	larvae	400	WHO larval bioassay	propoxur	carbamate	LC50	2.13	mg/l					24	hours	Marcombe S, Farajollahi A, Healy SP, Clark GG, Fonseca DM (2014) Insecticide Resistance Status of United States Populations of Aedes albopictus and Mechanisms Involved. Plos One 9	Moyes CL (2016) literature review
590	2014	2011	2011	York	United States of America	39.9618	-76.7317		Aedes albopictus	Larva/pupa and egg collections	F1	larvae	400	WHO larval bioassay	propoxur	carbamate	LC50	1.94	mg/l					24	hours	Marcombe S, Farajollahi A, Healy SP, Clark GG, Fonseca DM (2014) Insecticide Resistance Status of United States Populations of Aedes albopictus and Mechanisms Involved. Plos One 9	Moyes CL (2016) literature review
615	2014	2011	2011	St Augustine south	United States of America	29.9026	-81.3268		Aedes albopictus	Larva/pupa and egg collections	F1	adults	100	WHO adult bioassay	DDT	organochlorine	mortality	72	%			4	%	60	minutes	Marcombe S, Farajollahi A, Healy SP, Clark GG, Fonseca DM (2014) Insecticide Resistance Status of United States Populations of Aedes albopictus and Mechanisms Involved. Plos One 9	Moyes CL (2016) literature review
616	2014	2011	2011	St Augustine beach	United States of America	29.8413	-81.2763		Aedes albopictus	Larva/pupa and egg collections	F1	adults	100	WHO adult bioassay	DDT	organochlorine	mortality	54	%			4	%	60	minutes	Marcombe S, Farajollahi A, Healy SP, Clark GG, Fonseca DM (2014) Insecticide Resistance Status of United States Populations of Aedes albopictus and Mechanisms Involved. Plos One 9	Moyes CL (2016) literature review
617	2014	2011	2011	Middletown	United States of America	40.3985	-74.086		Aedes albopictus	Larva/pupa and egg collections	F1	adults	100	WHO adult bioassay	DDT	organochlorine	mortality	100	%			4	%	60	minutes	Marcombe S, Farajollahi A, Healy SP, Clark GG, Fonseca DM (2014) Insecticide Resistance Status of United States Populations of Aedes albopictus and Mechanisms Involved. Plos One 9	Moyes CL (2016) literature review
618	2014	2011	2011	Belmar	United States of America	40.1784	-74.0214		Aedes albopictus	Larva/pupa and egg collections	F1	adults	100	WHO adult bioassay	DDT	organochlorine	mortality	87	%			4	%	60	minutes	Marcombe S, Farajollahi A, Healy SP, Clark GG, Fonseca DM (2014) Insecticide Resistance Status of United States Populations of Aedes albopictus and Mechanisms Involved. Plos One 9	Moyes CL (2016) literature review
619	2014	2011	2011	Trenton	United States of America	40.221	-74.7611		Aedes albopictus	Larva/pupa and egg collections	F1	adults	100	WHO adult bioassay	DDT	organochlorine	mortality	95	%			4	%	60	minutes	Marcombe S, Farajollahi A, Healy SP, Clark GG, Fonseca DM (2014) Insecticide Resistance Status of United States Populations of Aedes albopictus and Mechanisms Involved. Plos One 9	Moyes CL (2016) literature review
620	2014	2011	2011	Ewing	United States of America	40.2675	-74.8021		Aedes albopictus	Larva/pupa and egg collections	F1	adults	100	WHO adult bioassay	DDT	organochlorine	mortality	100	%			4	%	60	minutes	Marcombe S, Farajollahi A, Healy SP, Clark GG, Fonseca DM (2014) Insecticide Resistance Status of United States Populations of Aedes albopictus and Mechanisms Involved. Plos One 9	Moyes CL (2016) literature review
621	2014	2011	2011	Elmwood Park	United States of America	40.9073	-74.1209		Aedes albopictus	Larva/pupa and egg collections	F1	adults	100	WHO adult bioassay	DDT	organochlorine	mortality	99	%			4	%	60	minutes	Marcombe S, Farajollahi A, Healy SP, Clark GG, Fonseca DM (2014) Insecticide Resistance Status of United States Populations of Aedes albopictus and Mechanisms Involved. Plos One 9	Moyes CL (2016) literature review
622	2014	2011	2011	St Augustine south	United States of America	29.9026	-81.3268		Aedes albopictus	Larva/pupa and egg collections	F1	adults	100	WHO adult bioassay	deltamethrin	pyrethroid	mortality	100	%			0.05	%	60	minutes	Marcombe S, Farajollahi A, Healy SP, Clark GG, Fonseca DM (2014) Insecticide Resistance Status of United States Populations of Aedes albopictus and Mechanisms Involved. Plos One 9	Moyes CL (2016) literature review
623	2014	2011	2011	St Augustine beach	United States of America	29.8413	-81.2763		Aedes albopictus	Larva/pupa and egg collections	F1	adults	100	WHO adult bioassay	deltamethrin	pyrethroid	mortality	99	%			0.05	%	60	minutes	Marcombe S, Farajollahi A, Healy SP, Clark GG, Fonseca DM (2014) Insecticide Resistance Status of United States Populations of Aedes albopictus and Mechanisms Involved. Plos One 9	Moyes CL (2016) literature review
624	2014	2011	2011	Middletown	United States of America	40.3985	-74.086		Aedes albopictus	Larva/pupa and egg collections	F1	adults	100	WHO adult bioassay	deltamethrin	pyrethroid	mortality	100	%			0.05	%	60	minutes	Marcombe S, Farajollahi A, Healy SP, Clark GG, Fonseca DM (2014) Insecticide Resistance Status of United States Populations of Aedes albopictus and Mechanisms Involved. Plos One 9	Moyes CL (2016) literature review
625	2014	2011	2011	Belmar	United States of America	40.1784	-74.0214		Aedes albopictus	Larva/pupa and egg collections	F1	adults	100	WHO adult bioassay	deltamethrin	pyrethroid	mortality	100	%			0.05	%	60	minutes	Marcombe S, Farajollahi A, Healy SP, Clark GG, Fonseca DM (2014) Insecticide Resistance Status of United States Populations of Aedes albopictus and Mechanisms Involved. Plos One 9	Moyes CL (2016) literature review
626	2014	2011	2011	Trenton	United States of America	40.221	-74.7611		Aedes albopictus	Larva/pupa and egg collections	F1	adults	100	WHO adult bioassay	deltamethrin	pyrethroid	mortality	100	%			0.05	%	60	minutes	Marcombe S, Farajollahi A, Healy SP, Clark GG, Fonseca DM (2014) Insecticide Resistance Status of United States Populations of Aedes albopictus and Mechanisms Involved. Plos One 9	Moyes CL (2016) literature review
627	2014	2011	2011	Ewing	United States of America	40.2675	-74.8021		Aedes albopictus	Larva/pupa and egg collections	F1	adults	100	WHO adult bioassay	deltamethrin	pyrethroid	mortality	100	%			0.05	%	60	minutes	Marcombe S, Farajollahi A, Healy SP, Clark GG, Fonseca DM (2014) Insecticide Resistance Status of United States Populations of Aedes albopictus and Mechanisms Involved. Plos One 9	Moyes CL (2016) literature review
628	2014	2011	2011	Elmwood Park	United States of America	40.9073	-74.1209		Aedes albopictus	Larva/pupa and egg collections	F1	adults	100	WHO adult bioassay	deltamethrin	pyrethroid	mortality	100	%			0.05	%	60	minutes	Marcombe S, Farajollahi A, Healy SP, Clark GG, Fonseca DM (2014) Insecticide Resistance Status of United States Populations of Aedes albopictus and Mechanisms Involved. Plos One 9	Moyes CL (2016) literature review
629	2014	2011	2011	St Augustine south	United States of America	29.9026	-81.3268		Aedes albopictus	Larva/pupa and egg collections	F1	adults	100	WHO adult bioassay	phenothrin	pyrethroid	mortality	100	%			1.5	%	60	minutes	Marcombe S, Farajollahi A, Healy SP, Clark GG, Fonseca DM (2014) Insecticide Resistance Status of United States Populations of Aedes albopictus and Mechanisms Involved. Plos One 9	Moyes CL (2016) literature review
630	2014	2011	2011	St Augustine beach	United States of America	29.8413	-81.2763		Aedes albopictus	Larva/pupa and egg collections	F1	adults	100	WHO adult bioassay	phenothrin	pyrethroid	mortality	100	%			1.5	%	60	minutes	Marcombe S, Farajollahi A, Healy SP, Clark GG, Fonseca DM (2014) Insecticide Resistance Status of United States Populations of Aedes albopictus and Mechanisms Involved. Plos One 9	Moyes CL (2016) literature review
631	2014	2011	2011	Middletown	United States of America	40.3985	-74.086		Aedes albopictus	Larva/pupa and egg collections	F1	adults	100	WHO adult bioassay	phenothrin	pyrethroid	mortality	100	%			1.5	%	60	minutes	Marcombe S, Farajollahi A, Healy SP, Clark GG, Fonseca DM (2014) Insecticide Resistance Status of United States Populations of Aedes albopictus and Mechanisms Involved. Plos One 9	Moyes CL (2016) literature review
632	2014	2011	2011	Belmar	United States of America	40.1784	-74.0214		Aedes albopictus	Larva/pupa and egg collections	F1	adults	100	WHO adult bioassay	phenothrin	pyrethroid	mortality	100	%			1.5	%	60	minutes	Marcombe S, Farajollahi A, Healy SP, Clark GG, Fonseca DM (2014) Insecticide Resistance Status of United States Populations of Aedes albopictus and Mechanisms Involved. Plos One 9	Moyes CL (2016) literature review
633	2014	2011	2011	Trenton	United States of America	40.221	-74.7611		Aedes albopictus	Larva/pupa and egg collections	F1	adults	100	WHO adult bioassay	phenothrin	pyrethroid	mortality	100	%			1.5	%	60	minutes	Marcombe S, Farajollahi A, Healy SP, Clark GG, Fonseca DM (2014) Insecticide Resistance Status of United States Populations of Aedes albopictus and Mechanisms Involved. Plos One 9	Moyes CL (2016) literature review
634	2014	2011	2011	Ewing	United States of America	40.2675	-74.8021		Aedes albopictus	Larva/pupa and egg collections	F1	adults	100	WHO adult bioassay	phenothrin	pyrethroid	mortality	100	%			1.5	%	60	minutes	Marcombe S, Farajollahi A, Healy SP, Clark GG, Fonseca DM (2014) Insecticide Resistance Status of United States Populations of Aedes albopictus and Mechanisms Involved. Plos One 9	Moyes CL (2016) literature review
635	2014	2011	2011	Elmwood Park	United States of America	40.9073	-74.1209		Aedes albopictus	Larva/pupa and egg collections	F1	adults	100	WHO adult bioassay	phenothrin	pyrethroid	mortality	100	%			1.5	%	60	minutes	Marcombe S, Farajollahi A, Healy SP, Clark GG, Fonseca DM (2014) Insecticide Resistance Status of United States Populations of Aedes albopictus and Mechanisms Involved. Plos One 9	Moyes CL (2016) literature review
636	2014	2011	2011	St Augustine south	United States of America	29.9026	-81.3268		Aedes albopictus	Larva/pupa and egg collections	F1	adults	100	WHO adult bioassay	prallethrin	pyrethroid	mortality	100	%			1	%	60	minutes	Marcombe S, Farajollahi A, Healy SP, Clark GG, Fonseca DM (2014) Insecticide Resistance Status of United States Populations of Aedes albopictus and Mechanisms Involved. Plos One 9	Moyes CL (2016) literature review
637	2014	2011	2011	St Augustine beach	United States of America	29.8413	-81.2763		Aedes albopictus	Larva/pupa and egg collections	F1	adults	100	WHO adult bioassay	prallethrin	pyrethroid	mortality	99	%			1	%	60	minutes	Marcombe S, Farajollahi A, Healy SP, Clark GG, Fonseca DM (2014) Insecticide Resistance Status of United States Populations of Aedes albopictus and Mechanisms Involved. Plos One 9	Moyes CL (2016) literature review
638	2014	2011	2011	Middletown	United States of America	40.3985	-74.086		Aedes albopictus	Larva/pupa and egg collections	F1	adults	100	WHO adult bioassay	prallethrin	pyrethroid	mortality	99	%			1	%	60	minutes	Marcombe S, Farajollahi A, Healy SP, Clark GG, Fonseca DM (2014) Insecticide Resistance Status of United States Populations of Aedes albopictus and Mechanisms Involved. Plos One 9	Moyes CL (2016) literature review
639	2014	2011	2011	Belmar	United States of America	40.1784	-74.0214		Aedes albopictus	Larva/pupa and egg collections	F1	adults	100	WHO adult bioassay	prallethrin	pyrethroid	mortality	100	%			1	%	60	minutes	Marcombe S, Farajollahi A, Healy SP, Clark GG, Fonseca DM (2014) Insecticide Resistance Status of United States Populations of Aedes albopictus and Mechanisms Involved. Plos One 9	Moyes CL (2016) literature review
640	2014	2011	2011	Trenton	United States of America	40.221	-74.7611		Aedes albopictus	Larva/pupa and egg collections	F1	adults	100	WHO adult bioassay	prallethrin	pyrethroid	mortality	100	%			1	%	60	minutes	Marcombe S, Farajollahi A, Healy SP, Clark GG, Fonseca DM (2014) Insecticide Resistance Status of United States Populations of Aedes albopictus and Mechanisms Involved. Plos One 9	Moyes CL (2016) literature review
641	2014	2011	2011	Ewing	United States of America	40.2675	-74.8021		Aedes albopictus	Larva/pupa and egg collections	F1	adults	100	WHO adult bioassay	prallethrin	pyrethroid	mortality	100	%			1	%	60	minutes	Marcombe S, Farajollahi A, Healy SP, Clark GG, Fonseca DM (2014) Insecticide Resistance Status of United States Populations of Aedes albopictus and Mechanisms Involved. Plos One 9	Moyes CL (2016) literature review
642	2014	2011	2011	Elmwood Park	United States of America	40.9073	-74.1209		Aedes albopictus	Larva/pupa and egg collections	F1	adults	100	WHO adult bioassay	prallethrin	pyrethroid	mortality	100	%			1	%	60	minutes	Marcombe S, Farajollahi A, Healy SP, Clark GG, Fonseca DM (2014) Insecticide Resistance Status of United States Populations of Aedes albopictus and Mechanisms Involved. Plos One 9	Moyes CL (2016) literature review
643	2014	2011	2011	St Augustine south	United States of America	29.9026	-81.3268		Aedes albopictus	Larva/pupa and egg collections	F1	adults	100	WHO adult bioassay	malathion	organophosphate	mortality	86	%			0.8	%	60	minutes	Marcombe S, Farajollahi A, Healy SP, Clark GG, Fonseca DM (2014) Insecticide Resistance Status of United States Populations of Aedes albopictus and Mechanisms Involved. Plos One 9	Moyes CL (2016) literature review
644	2014	2011	2011	St Augustine beach	United States of America	29.8413	-81.2763		Aedes albopictus	Larva/pupa and egg collections	F1	adults	100	WHO adult bioassay	malathion	organophosphate	mortality	80	%			0.8	%	60	minutes	Marcombe S, Farajollahi A, Healy SP, Clark GG, Fonseca DM (2014) Insecticide Resistance Status of United States Populations of Aedes albopictus and Mechanisms Involved. Plos One 9	Moyes CL (2016) literature review
645	2014	2011	2011	Middletown	United States of America	40.3985	-74.086		Aedes albopictus	Larva/pupa and egg collections	F1	adults	100	WHO adult bioassay	malathion	organophosphate	mortality	100	%			0.8	%	60	minutes	Marcombe S, Farajollahi A, Healy SP, Clark GG, Fonseca DM (2014) Insecticide Resistance Status of United States Populations of Aedes albopictus and Mechanisms Involved. Plos One 9	Moyes CL (2016) literature review
646	2014	2011	2011	Belmar	United States of America	40.1784	-74.0214		Aedes albopictus	Larva/pupa and egg collections	F1	adults	100	WHO adult bioassay	malathion	organophosphate	mortality	95	%			0.8	%	60	minutes	Marcombe S, Farajollahi A, Healy SP, Clark GG, Fonseca DM (2014) Insecticide Resistance Status of United States Populations of Aedes albopictus and Mechanisms Involved. Plos One 9	Moyes CL (2016) literature review
647	2014	2011	2011	Trenton	United States of America	40.221	-74.7611		Aedes albopictus	Larva/pupa and egg collections	F1	adults	100	WHO adult bioassay	malathion	organophosphate	mortality	96	%			0.8	%	60	minutes	Marcombe S, Farajollahi A, Healy SP, Clark GG, Fonseca DM (2014) Insecticide Resistance Status of United States Populations of Aedes albopictus and Mechanisms Involved. Plos One 9	Moyes CL (2016) literature review
648	2014	2011	2011	Ewing	United States of America	40.2675	-74.8021		Aedes albopictus	Larva/pupa and egg collections	F1	adults	100	WHO adult bioassay	malathion	organophosphate	mortality	99	%			0.8	%	60	minutes	Marcombe S, Farajollahi A, Healy SP, Clark GG, Fonseca DM (2014) Insecticide Resistance Status of United States Populations of Aedes albopictus and Mechanisms Involved. Plos One 9	Moyes CL (2016) literature review
649	2014	2011	2011	Elmwood Park	United States of America	40.9073	-74.1209		Aedes albopictus	Larva/pupa and egg collections	F1	adults	100	WHO adult bioassay	malathion	organophosphate	mortality	93	%			0.8	%	60	minutes	Marcombe S, Farajollahi A, Healy SP, Clark GG, Fonseca DM (2014) Insecticide Resistance Status of United States Populations of Aedes albopictus and Mechanisms Involved. Plos One 9	Moyes CL (2016) literature review
650	2014	2010	2011	Petite Terre	Mayotte	-12.7857	45.2829		Aedes aegypti	Larva/pupa collections	F1	larvae	978	WHO larval bioassay	temephos	organophosphate	LC50	0.0035	mg/l	0.84	Bora Bora			24	hours	Pocquet N, Darriet F, Zumbo B, Milesi P, Thiria J, et al. (2014) Insecticide resistance in disease vectors from Mayotte: an opportunity for integrated vector management. Parasites & Vectors 7	Moyes CL (2016) literature review
655	2014	2010	2011	Kaweni	Mayotte	-12.7704	45.2229		Aedes albopictus	Larva/pupa collections	F1	larvae	1205	WHO larval bioassay	temephos	organophosphate	LC50	0.0063	mg/l	1.01	PLP			24	hours	Pocquet N, Darriet F, Zumbo B, Milesi P, Thiria J, et al. (2014) Insecticide resistance in disease vectors from Mayotte: an opportunity for integrated vector management. Parasites & Vectors 7	Moyes CL (2016) literature review
660	2014	2011	2011	Phattalung	Thailand	7.61833	100.073		Aedes aegypti	Egg collections		larvae		WHO larval bioassay	temephos	organophosphate	LC50	0.0024	ppm	0.6	New Orleans			24	hours	Poupardin R, Srisukontarat W, Yunta C, Ranson H (2014) Identification of Carboxylesterase Genes Implicated in Temephos Resistance in the Dengue Vector Aedes Aegypti. Plos Neglected Tropical Diseases 8	Moyes CL (2016) literature review
661	2014	2011	2011	Chiang Mai	Thailand	18.7903	98.9844		Aedes aegypti	Egg collections		larvae		WHO larval bioassay	temephos	organophosphate	LC50	0.0084	ppm	2.1	New Orleans			24	hours	Poupardin R, Srisukontarat W, Yunta C, Ranson H (2014) Identification of Carboxylesterase Genes Implicated in Temephos Resistance in the Dengue Vector Aedes Aegypti. Plos Neglected Tropical Diseases 8	Moyes CL (2016) literature review
662	2014	2012	2012	Nakhon Sawan 1	Thailand	15.3458	100.495		Aedes aegypti	Egg collections		larvae		WHO larval bioassay	temephos	organophosphate	LC50	0.0132	ppm	3.3	New Orleans			24	hours	Poupardin R, Srisukontarat W, Yunta C, Ranson H (2014) Identification of Carboxylesterase Genes Implicated in Temephos Resistance in the Dengue Vector Aedes Aegypti. Plos Neglected Tropical Diseases 8	Moyes CL (2016) literature review
663	2014	2012	2012	Nakhon Sawan 2	Thailand	15.8811	100.302		Aedes aegypti	Egg collections		larvae		WHO larval bioassay	temephos	organophosphate	LC50	0.0236	ppm	4.38	New Orleans			24	hours	Poupardin R, Srisukontarat W, Yunta C, Ranson H (2014) Identification of Carboxylesterase Genes Implicated in Temephos Resistance in the Dengue Vector Aedes Aegypti. Plos Neglected Tropical Diseases 8	Moyes CL (2016) literature review
664	2014	2011	2011	Phattalung	Thailand	7.61833	100.073		Aedes aegypti	Egg collections		larvae		WHO larval bioassay	permethrin	pyrethroid	LC50	0.0005	ppm					24	hours	Poupardin R, Srisukontarat W, Yunta C, Ranson H (2014) Identification of Carboxylesterase Genes Implicated in Temephos Resistance in the Dengue Vector Aedes Aegypti. Plos Neglected Tropical Diseases 8	Moyes CL (2016) literature review
665	2014	2011	2011	Chiang Mai	Thailand	18.7903	98.9844		Aedes aegypti	Egg collections		larvae		WHO larval bioassay	permethrin	pyrethroid	LC50	0.0039	ppm					24	hours	Poupardin R, Srisukontarat W, Yunta C, Ranson H (2014) Identification of Carboxylesterase Genes Implicated in Temephos Resistance in the Dengue Vector Aedes Aegypti. Plos Neglected Tropical Diseases 8	Moyes CL (2016) literature review
666	2014	2012	2012	Nakhon Sawan 1	Thailand	15.3458	100.495		Aedes aegypti	Egg collections		larvae		WHO larval bioassay	permethrin	pyrethroid	LC50	0.0148	ppm					24	hours	Poupardin R, Srisukontarat W, Yunta C, Ranson H (2014) Identification of Carboxylesterase Genes Implicated in Temephos Resistance in the Dengue Vector Aedes Aegypti. Plos Neglected Tropical Diseases 8	Moyes CL (2016) literature review
667	2014	2012	2012	Nakhon Sawan 2	Thailand	15.8811	100.302		Aedes aegypti	Egg collections		larvae		WHO larval bioassay	permethrin	pyrethroid	LC50	0.0139	ppm					24	hours	Poupardin R, Srisukontarat W, Yunta C, Ranson H (2014) Identification of Carboxylesterase Genes Implicated in Temephos Resistance in the Dengue Vector Aedes Aegypti. Plos Neglected Tropical Diseases 8	Moyes CL (2016) literature review
668	2014	2011	2011	Kurunagar	Sri Lanka	9.6544	80.0149		Aedes aegypti	Larva/pupa collections	F0	adults		WHO adult bioassay	permethrin	pyrethroid	mortality	81	%			0.25	%			Ramasamy R, Jude PJ, Veluppillai T, Eswaramohan T, Surendran SN (2014) Biological Differences between Brackish and Fresh Water-Derived Aedes aegypti from Two Locations in the Jaffna Peninsula of Sri Lanka and the Implications for Arboviral Disease Transmission. Plos One 9.	Moyes CL (2016) literature review
669	2014	2011	2011	Kurunagar	Sri Lanka	9.6544	80.0149		Aedes aegypti	Larva/pupa collections	F0	adults		WHO adult bioassay	propoxur	carbamate	mortality	26	%			0.1	%			Ramasamy R, Jude PJ, Veluppillai T, Eswaramohan T, Surendran SN (2014) Biological Differences between Brackish and Fresh Water-Derived Aedes aegypti from Two Locations in the Jaffna Peninsula of Sri Lanka and the Implications for Arboviral Disease Transmission. Plos One 9.	Moyes CL (2016) literature review
670	2014	2011	2011	Kurunagar	Sri Lanka	9.6544	80.0149		Aedes aegypti	Larva/pupa collections	F0	adults		WHO adult bioassay	malathion	organophosphate	mortality	66	%			4	%			Ramasamy R, Jude PJ, Veluppillai T, Eswaramohan T, Surendran SN (2014) Biological Differences between Brackish and Fresh Water-Derived Aedes aegypti from Two Locations in the Jaffna Peninsula of Sri Lanka and the Implications for Arboviral Disease Transmission. Plos One 9.	Moyes CL (2016) literature review
671	2014	2012	2012	Thirunelvely	Sri Lanka	9.6845	80.0271		Aedes aegypti	Larva/pupa collections	F0	adults		WHO adult bioassay	permethrin	pyrethroid	mortality	70	%			0.25	%			Ramasamy R, Jude PJ, Veluppillai T, Eswaramohan T, Surendran SN (2014) Biological Differences between Brackish and Fresh Water-Derived Aedes aegypti from Two Locations in the Jaffna Peninsula of Sri Lanka and the Implications for Arboviral Disease Transmission. Plos One 9.	Moyes CL (2016) literature review
672	2014	2012	2012	Thirunelvely	Sri Lanka	9.6845	80.0271		Aedes aegypti	Larva/pupa collections	F0	adults		WHO adult bioassay	propoxur	carbamate	mortality	22	%			0.1	%			Ramasamy R, Jude PJ, Veluppillai T, Eswaramohan T, Surendran SN (2014) Biological Differences between Brackish and Fresh Water-Derived Aedes aegypti from Two Locations in the Jaffna Peninsula of Sri Lanka and the Implications for Arboviral Disease Transmission. Plos One 9.	Moyes CL (2016) literature review
673	2014	2012	2012	Thirunelvely	Sri Lanka	9.6845	80.0271		Aedes aegypti	Larva/pupa collections	F0	adults		WHO adult bioassay	malathion	organophosphate	mortality	21	%			4	%			Ramasamy R, Jude PJ, Veluppillai T, Eswaramohan T, Surendran SN (2014) Biological Differences between Brackish and Fresh Water-Derived Aedes aegypti from Two Locations in the Jaffna Peninsula of Sri Lanka and the Implications for Arboviral Disease Transmission. Plos One 9.	Moyes CL (2016) literature review
675	2014	2012	2012	central New Jersey	United States of America	40.2266	-74.7385		Aedes albopictus	Egg collections	F0	adults	160	CDC bottle bioassay	malathion	organophosphate	mortality	100	%			474	ug/ml			Sun DB, Indelicato N, Petersen J, Williges E, Unlu I, et al. (2014) SUSCEPTIBILITY OF FIELD-COLLECTED MOSQUITOES IN CENTRAL NEW JERSEY TO ORGANOPHOSPHATES AND A PYRETHROID. Journal of the American Mosquito Control Association 30: 138-142	Moyes CL (2016) literature review
676	2013	2008	2008	Pampanito	Venezuela	-9.41167	-70.4942		Aedes aegypti	Larva/pupa collections	F1	adults		CDC bottle bioassay	deltamethrin	pyrethroid	LC50	0.053	ug/bottle					1	hours	Alvarez LC, Ponce G, Oviedo M, Lopez B, Flores AE (2013) Resistance to Malathion and Deltamethrin in Aedes aegypti (Diptera: Culicidae) From Western Venezuela. Journal of Medical Entomology 50: 1031-1039	Moyes CL (2016) literature review
677	2013	2008	2008	Tres Esquinas	Venezuela	-9.43	-70.4475		Aedes aegypti	Larva/pupa collections	F1	adults		CDC bottle bioassay	deltamethrin	pyrethroid	LC50	0.072	ug/bottle					1	hours	Alvarez LC, Ponce G, Oviedo M, Lopez B, Flores AE (2013) Resistance to Malathion and Deltamethrin in Aedes aegypti (Diptera: Culicidae) From Western Venezuela. Journal of Medical Entomology 50: 1031-1039	Moyes CL (2016) literature review
678	2013	2008	2008	Lara	Venezuela	-10.0642	-69.4889		Aedes aegypti	Larva/pupa collections	F1	adults		CDC bottle bioassay	deltamethrin	pyrethroid	LC50	0.072	ug/bottle					1	hours	Alvarez LC, Ponce G, Oviedo M, Lopez B, Flores AE (2013) Resistance to Malathion and Deltamethrin in Aedes aegypti (Diptera: Culicidae) From Western Venezuela. Journal of Medical Entomology 50: 1031-1039	Moyes CL (2016) literature review
679	2013	2008	2008	Urena	Venezuela	-7.91583	-64.4056		Aedes aegypti	Larva/pupa collections	F1	adults		CDC bottle bioassay	deltamethrin	pyrethroid	LC50	0.031	ug/bottle					1	hours	Alvarez LC, Ponce G, Oviedo M, Lopez B, Flores AE (2013) Resistance to Malathion and Deltamethrin in Aedes aegypti (Diptera: Culicidae) From Western Venezuela. Journal of Medical Entomology 50: 1031-1039	Moyes CL (2016) literature review
680	2013	2008	2008	Pampanito	Venezuela	-9.41167	-70.4942		Aedes aegypti	Larva/pupa collections	F1	adults		CDC bottle bioassay	deltamethrin	pyrethroid	LC50	0.14	ug/bottle					1	hours	Alvarez LC, Ponce G, Oviedo M, Lopez B, Flores AE (2013) Resistance to Malathion and Deltamethrin in Aedes aegypti (Diptera: Culicidae) From Western Venezuela. Journal of Medical Entomology 50: 1031-1039	Moyes CL (2016) literature review
681	2013	2008	2008	Tres Esquinas	Venezuela	-9.43	-70.4475		Aedes aegypti	Larva/pupa collections	F1	adults		CDC bottle bioassay	deltamethrin	pyrethroid	LC50	0.203	ug/bottle					1	hours	Alvarez LC, Ponce G, Oviedo M, Lopez B, Flores AE (2013) Resistance to Malathion and Deltamethrin in Aedes aegypti (Diptera: Culicidae) From Western Venezuela. Journal of Medical Entomology 50: 1031-1039	Moyes CL (2016) literature review
682	2013	2008	2008	Lara	Venezuela	-10.0642	-69.4889		Aedes aegypti	Larva/pupa collections	F1	adults		CDC bottle bioassay	deltamethrin	pyrethroid	LC50	0.279	ug/bottle					1	hours	Alvarez LC, Ponce G, Oviedo M, Lopez B, Flores AE (2013) Resistance to Malathion and Deltamethrin in Aedes aegypti (Diptera: Culicidae) From Western Venezuela. Journal of Medical Entomology 50: 1031-1039	Moyes CL (2016) literature review
683	2013	2008	2008	Urena	Venezuela	-7.91583	-64.4056		Aedes aegypti	Larva/pupa collections	F1	adults		CDC bottle bioassay	deltamethrin	pyrethroid	LC50	0.294	ug/bottle					1	hours	Alvarez LC, Ponce G, Oviedo M, Lopez B, Flores AE (2013) Resistance to Malathion and Deltamethrin in Aedes aegypti (Diptera: Culicidae) From Western Venezuela. Journal of Medical Entomology 50: 1031-1039	Moyes CL (2016) literature review
684	2013	2010	2010	Pampanito	Venezuela	-9.41167	-70.4942		Aedes aegypti	Larva/pupa collections	F1	adults		CDC bottle bioassay	malathion	organophosphate	LC50	2.15	ug/bottle					2	hours	Alvarez LC, Ponce G, Oviedo M, Lopez B, Flores AE (2013) Resistance to Malathion and Deltamethrin in Aedes aegypti (Diptera: Culicidae) From Western Venezuela. Journal of Medical Entomology 50: 1031-1039	Moyes CL (2016) literature review
685	2013	2010	2010	Tres Esquinas	Venezuela	-9.43	-70.4475		Aedes aegypti	Larva/pupa collections	F1	adults		CDC bottle bioassay	malathion	organophosphate	LC50	1.18	ug/bottle					2	hours	Alvarez LC, Ponce G, Oviedo M, Lopez B, Flores AE (2013) Resistance to Malathion and Deltamethrin in Aedes aegypti (Diptera: Culicidae) From Western Venezuela. Journal of Medical Entomology 50: 1031-1039	Moyes CL (2016) literature review
686	2013	2010	2010	Lara	Venezuela	-10.0642	-69.4889		Aedes aegypti	Larva/pupa collections	F1	adults		CDC bottle bioassay	malathion	organophosphate	LC50	3.49	ug/bottle					2	hours	Alvarez LC, Ponce G, Oviedo M, Lopez B, Flores AE (2013) Resistance to Malathion and Deltamethrin in Aedes aegypti (Diptera: Culicidae) From Western Venezuela. Journal of Medical Entomology 50: 1031-1039	Moyes CL (2016) literature review
687	2013	2010	2010	Urena	Venezuela	-7.91583	-64.4056		Aedes aegypti	Larva/pupa collections	F1	adults		CDC bottle bioassay	malathion	organophosphate	LC50	3.05	ug/bottle					2	hours	Alvarez LC, Ponce G, Oviedo M, Lopez B, Flores AE (2013) Resistance to Malathion and Deltamethrin in Aedes aegypti (Diptera: Culicidae) From Western Venezuela. Journal of Medical Entomology 50: 1031-1039	Moyes CL (2016) literature review
688	2013	2010	2010	Pampanito	Venezuela	-9.41167	-70.4942		Aedes aegypti	Larva/pupa collections	F1	adults		CDC bottle bioassay	malathion	organophosphate	LC50	3	ug/bottle					2	hours	Alvarez LC, Ponce G, Oviedo M, Lopez B, Flores AE (2013) Resistance to Malathion and Deltamethrin in Aedes aegypti (Diptera: Culicidae) From Western Venezuela. Journal of Medical Entomology 50: 1031-1039	Moyes CL (2016) literature review
689	2013	2010	2010	Tres Esquinas	Venezuela	-9.43	-70.4475		Aedes aegypti	Larva/pupa collections	F1	adults		CDC bottle bioassay	malathion	organophosphate	LC50	2.75	ug/bottle					2	hours	Alvarez LC, Ponce G, Oviedo M, Lopez B, Flores AE (2013) Resistance to Malathion and Deltamethrin in Aedes aegypti (Diptera: Culicidae) From Western Venezuela. Journal of Medical Entomology 50: 1031-1039	Moyes CL (2016) literature review
690	2013	2010	2010	Lara	Venezuela	-10.0642	-69.4889		Aedes aegypti	Larva/pupa collections	F1	adults		CDC bottle bioassay	malathion	organophosphate	LC50	2.31	ug/bottle					2	hours	Alvarez LC, Ponce G, Oviedo M, Lopez B, Flores AE (2013) Resistance to Malathion and Deltamethrin in Aedes aegypti (Diptera: Culicidae) From Western Venezuela. Journal of Medical Entomology 50: 1031-1039	Moyes CL (2016) literature review
691	2013	2010	2010	Urena	Venezuela	-7.91583	-64.4056		Aedes aegypti	Larva/pupa collections	F1	adults		CDC bottle bioassay	malathion	organophosphate	LC50	3.07	ug/bottle					2	hours	Alvarez LC, Ponce G, Oviedo M, Lopez B, Flores AE (2013) Resistance to Malathion and Deltamethrin in Aedes aegypti (Diptera: Culicidae) From Western Venezuela. Journal of Medical Entomology 50: 1031-1039	Moyes CL (2016) literature review
692	2013	2009	2010	Iguala	Mexico	18.348	-99.5364		Aedes aegypti	Egg collections	F0	adults	1847	WHO adult bioassay	permethrin	pyrethroid	mortality	12.3	%			0.816	%	1	hours	Aponte HA, Penilla RP, Dzul-Manzanilla F, Che-Mendoza A, Lopez AD, et al. (2013) The pyrethroid resistance status and mechanisms in Aedes aegypti from the Guerrero state, Mexico. Pesticide Biochemistry and Physiology 107: 226-234.	Moyes CL (2016) literature review
693	2013	2009	2010	Acapulco	Mexico	16.8704	-99.8317		Aedes aegypti	Egg collections	F0	adults	1135	WHO adult bioassay	permethrin	pyrethroid	mortality	9.8	%			0.816	%	1	hours	Aponte HA, Penilla RP, Dzul-Manzanilla F, Che-Mendoza A, Lopez AD, et al. (2013) The pyrethroid resistance status and mechanisms in Aedes aegypti from the Guerrero state, Mexico. Pesticide Biochemistry and Physiology 107: 226-234.	Moyes CL (2016) literature review
694	2013	2009	2010	Chilpancingo	Mexico	17.5418	-99.4955		Aedes aegypti	Egg collections	F0	adults	517	WHO adult bioassay	permethrin	pyrethroid	mortality	14.2	%			0.816	%	1	hours	Aponte HA, Penilla RP, Dzul-Manzanilla F, Che-Mendoza A, Lopez AD, et al. (2013) The pyrethroid resistance status and mechanisms in Aedes aegypti from the Guerrero state, Mexico. Pesticide Biochemistry and Physiology 107: 226-234.	Moyes CL (2016) literature review
695	2013	2009	2010	Zihuatanejo	Mexico	17.6497	-101.545		Aedes aegypti	Egg collections	F0	adults	1225	WHO adult bioassay	permethrin	pyrethroid	mortality	11.4	%			0.816	%	1	hours	Aponte HA, Penilla RP, Dzul-Manzanilla F, Che-Mendoza A, Lopez AD, et al. (2013) The pyrethroid resistance status and mechanisms in Aedes aegypti from the Guerrero state, Mexico. Pesticide Biochemistry and Physiology 107: 226-234.	Moyes CL (2016) literature review
696	2013	2009	2010	Tlapa	Mexico	17.5457	-98.5758		Aedes aegypti	Egg collections	F0	adults	412	WHO adult bioassay	permethrin	pyrethroid	mortality	15.7	%			0.816	%	1	hours	Aponte HA, Penilla RP, Dzul-Manzanilla F, Che-Mendoza A, Lopez AD, et al. (2013) The pyrethroid resistance status and mechanisms in Aedes aegypti from the Guerrero state, Mexico. Pesticide Biochemistry and Physiology 107: 226-234.	Moyes CL (2016) literature review
697	2013	2009	2010	Tecpan de Galeana	Mexico	17.2159	-100.63		Aedes aegypti	Egg collections	F0	adults	318	WHO adult bioassay	permethrin	pyrethroid	mortality	14.5	%			0.816	%	1	hours	Aponte HA, Penilla RP, Dzul-Manzanilla F, Che-Mendoza A, Lopez AD, et al. (2013) The pyrethroid resistance status and mechanisms in Aedes aegypti from the Guerrero state, Mexico. Pesticide Biochemistry and Physiology 107: 226-234.	Moyes CL (2016) literature review
698	2013	2009	2010	Iguala	Mexico	18.348	-99.5364		Aedes aegypti	Egg collections	F0	adults	1853	WHO adult bioassay	deltamethrin	pyrethroid	mortality	20.2	%			0.034	%	1	hours	Aponte HA, Penilla RP, Dzul-Manzanilla F, Che-Mendoza A, Lopez AD, et al. (2013) The pyrethroid resistance status and mechanisms in Aedes aegypti from the Guerrero state, Mexico. Pesticide Biochemistry and Physiology 107: 226-234.	Moyes CL (2016) literature review
699	2013	2009	2010	Acapulco	Mexico	16.8704	-99.8317		Aedes aegypti	Egg collections	F0	adults	823	WHO adult bioassay	deltamethrin	pyrethroid	mortality	8.7	%			0.034	%	1	hours	Aponte HA, Penilla RP, Dzul-Manzanilla F, Che-Mendoza A, Lopez AD, et al. (2013) The pyrethroid resistance status and mechanisms in Aedes aegypti from the Guerrero state, Mexico. Pesticide Biochemistry and Physiology 107: 226-234.	Moyes CL (2016) literature review
700	2013	2009	2010	Chilpancingo	Mexico	17.5418	-99.4955		Aedes aegypti	Egg collections	F0	adults	309	WHO adult bioassay	deltamethrin	pyrethroid	mortality	13	%			0.034	%	1	hours	Aponte HA, Penilla RP, Dzul-Manzanilla F, Che-Mendoza A, Lopez AD, et al. (2013) The pyrethroid resistance status and mechanisms in Aedes aegypti from the Guerrero state, Mexico. Pesticide Biochemistry and Physiology 107: 226-234.	Moyes CL (2016) literature review
701	2013	2009	2010	Zihuatanejo	Mexico	17.6497	-101.545		Aedes aegypti	Egg collections	F0	adults	1025	WHO adult bioassay	deltamethrin	pyrethroid	mortality	22.2	%			0.034	%	1	hours	Aponte HA, Penilla RP, Dzul-Manzanilla F, Che-Mendoza A, Lopez AD, et al. (2013) The pyrethroid resistance status and mechanisms in Aedes aegypti from the Guerrero state, Mexico. Pesticide Biochemistry and Physiology 107: 226-234.	Moyes CL (2016) literature review
702	2013	2009	2010	Tlapa	Mexico	17.5457	-98.5758		Aedes aegypti	Egg collections	F0	adults	402	WHO adult bioassay	deltamethrin	pyrethroid	mortality	45.2	%			0.034	%	1	hours	Aponte HA, Penilla RP, Dzul-Manzanilla F, Che-Mendoza A, Lopez AD, et al. (2013) The pyrethroid resistance status and mechanisms in Aedes aegypti from the Guerrero state, Mexico. Pesticide Biochemistry and Physiology 107: 226-234.	Moyes CL (2016) literature review
703	2013	2009	2010	Tecpan de Galeana	Mexico	17.2159	-100.63		Aedes aegypti	Egg collections	F0	adults	312	WHO adult bioassay	deltamethrin	pyrethroid	mortality	28.3	%			0.034	%	1	hours	Aponte HA, Penilla RP, Dzul-Manzanilla F, Che-Mendoza A, Lopez AD, et al. (2013) The pyrethroid resistance status and mechanisms in Aedes aegypti from the Guerrero state, Mexico. Pesticide Biochemistry and Physiology 107: 226-234.	Moyes CL (2016) literature review
704	2013	2009	2010	Iguala	Mexico	18.348	-99.5364		Aedes aegypti	Egg collections	F0	adults	900	WHO adult bioassay	DDT	organochlorine	mortality	9.5	%			4	%	1	hours	Aponte HA, Penilla RP, Dzul-Manzanilla F, Che-Mendoza A, Lopez AD, et al. (2013) The pyrethroid resistance status and mechanisms in Aedes aegypti from the Guerrero state, Mexico. Pesticide Biochemistry and Physiology 107: 226-234.	Moyes CL (2016) literature review
705	2013	2009	2010	Acapulco	Mexico	16.8704	-99.8317		Aedes aegypti	Egg collections	F0	adults	300	WHO adult bioassay	DDT	organochlorine	mortality	2	%			4	%	1	hours	Aponte HA, Penilla RP, Dzul-Manzanilla F, Che-Mendoza A, Lopez AD, et al. (2013) The pyrethroid resistance status and mechanisms in Aedes aegypti from the Guerrero state, Mexico. Pesticide Biochemistry and Physiology 107: 226-234.	Moyes CL (2016) literature review
706	2013	2009	2010	Chilpancingo	Mexico	17.5418	-99.4955		Aedes aegypti	Egg collections	F0	adults	200	WHO adult bioassay	DDT	organochlorine	mortality	15	%			4	%	1	hours	Aponte HA, Penilla RP, Dzul-Manzanilla F, Che-Mendoza A, Lopez AD, et al. (2013) The pyrethroid resistance status and mechanisms in Aedes aegypti from the Guerrero state, Mexico. Pesticide Biochemistry and Physiology 107: 226-234.	Moyes CL (2016) literature review
707	2013	2009	2010	Zihuatanejo	Mexico	17.6497	-101.545		Aedes aegypti	Egg collections	F0	adults	400	WHO adult bioassay	DDT	organochlorine	mortality	0	%			4	%	1	hours	Aponte HA, Penilla RP, Dzul-Manzanilla F, Che-Mendoza A, Lopez AD, et al. (2013) The pyrethroid resistance status and mechanisms in Aedes aegypti from the Guerrero state, Mexico. Pesticide Biochemistry and Physiology 107: 226-234.	Moyes CL (2016) literature review
708	2013	2009	2010	Tecpan de Galeana	Mexico	17.2159	-100.63		Aedes aegypti	Egg collections	F0	adults	200	WHO adult bioassay	DDT	organochlorine	mortality	0	%			4	%	1	hours	Aponte HA, Penilla RP, Dzul-Manzanilla F, Che-Mendoza A, Lopez AD, et al. (2013) The pyrethroid resistance status and mechanisms in Aedes aegypti from the Guerrero state, Mexico. Pesticide Biochemistry and Physiology 107: 226-234.	Moyes CL (2016) literature review
709	2013	2009	2010	Fernando de Noronha	Brazil	-3.85549	-32.4295		Aedes aegypti	Egg collections	F1-F2	larvae	1740	WHO larval bioassay	temephos	organophosphate	LC50	0.017	mg/l	2.4	Rockefeller			24	hours	Araujo AP, Diniz DFA, Helvecio E, de Barros RA, de Oliveira CMF, et al. (2013) The susceptibility of Aedes aegypti populations displaying temephos resistance to Bacillus thuringiensis israelensis: a basis for management. Parasites & Vectors 6	Moyes CL (2016) literature review
710	2013	2009	2010	Bacabal	Brazil	-4.11642	-44.7666	used centroid of admin2	Aedes aegypti	Egg collections	F1-F2	larvae	2560	WHO larval bioassay	temephos	organophosphate	LC50	0.039	mg/l	5	Rockefeller			24	hours	Araujo AP, Diniz DFA, Helvecio E, de Barros RA, de Oliveira CMF, et al. (2013) The susceptibility of Aedes aegypti populations displaying temephos resistance to Bacillus thuringiensis israelensis: a basis for management. Parasites & Vectors 6	Moyes CL (2016) literature review
711	2013	2009	2010	Macapa	Brazil	0.563743	-50.739	used centroid of admin2	Aedes aegypti	Egg collections	F1-F2	larvae	1760	WHO larval bioassay	temephos	organophosphate	LC50	0.064	mg/l	9.7	Rockefeller			24	hours	Araujo AP, Diniz DFA, Helvecio E, de Barros RA, de Oliveira CMF, et al. (2013) The susceptibility of Aedes aegypti populations displaying temephos resistance to Bacillus thuringiensis israelensis: a basis for management. Parasites & Vectors 6	Moyes CL (2016) literature review
712	2013	2009	2010	Joao Pessoa	Brazil	-7.1645	-34.8678	used centroid of admin2	Aedes aegypti	Egg collections	F1-F2	larvae	1840	WHO larval bioassay	temephos	organophosphate	LC50	0.041	mg/l	2.8	Rockefeller			24	hours	Araujo AP, Diniz DFA, Helvecio E, de Barros RA, de Oliveira CMF, et al. (2013) The susceptibility of Aedes aegypti populations displaying temephos resistance to Bacillus thuringiensis israelensis: a basis for management. Parasites & Vectors 6	Moyes CL (2016) literature review
713	2013	2009	2010	G do Goita	Brazil	-8.01637	-35.338	used centroid of admin2	Aedes aegypti	Egg collections	F1-F2	larvae	1560	WHO larval bioassay	temephos	organophosphate	LC50	0.135	mg/l	19.3	Rockefeller			24	hours	Araujo AP, Diniz DFA, Helvecio E, de Barros RA, de Oliveira CMF, et al. (2013) The susceptibility of Aedes aegypti populations displaying temephos resistance to Bacillus thuringiensis israelensis: a basis for management. Parasites & Vectors 6	Moyes CL (2016) literature review
714	2013	2009	2010	Oiapoque	Brazil	3.0676	-51.9183	used centroid of admin2	Aedes aegypti	Egg collections	F1-F2	larvae	2240	WHO larval bioassay	temephos	organophosphate	LC50	0.295	mg/l	42.1	Rockefeller			24	hours	Araujo AP, Diniz DFA, Helvecio E, de Barros RA, de Oliveira CMF, et al. (2013) The susceptibility of Aedes aegypti populations displaying temephos resistance to Bacillus thuringiensis israelensis: a basis for management. Parasites & Vectors 6	Moyes CL (2016) literature review
715	2013	2009	2010	Agrestina	Brazil	-8.45395	-35.9437	used centroid of admin2	Aedes aegypti	Egg collections	F1-F2	larvae	1740	WHO larval bioassay	temephos	organophosphate	LC50	0.483	mg/l	69	Rockefeller			24	hours	Araujo AP, Diniz DFA, Helvecio E, de Barros RA, de Oliveira CMF, et al. (2013) The susceptibility of Aedes aegypti populations displaying temephos resistance to Bacillus thuringiensis israelensis: a basis for management. Parasites & Vectors 6	Moyes CL (2016) literature review
716	2013	2009	2010	Araripina	Brazil	-7.60729	-40.496	used centroid of admin2	Aedes aegypti	Egg collections	F1-F2	larvae	1920	WHO larval bioassay	temephos	organophosphate	LC50	1.57	mg/l	224.3	Rockefeller			24	hours	Araujo AP, Diniz DFA, Helvecio E, de Barros RA, de Oliveira CMF, et al. (2013) The susceptibility of Aedes aegypti populations displaying temephos resistance to Bacillus thuringiensis israelensis: a basis for management. Parasites & Vectors 6	Moyes CL (2016) literature review
717	2013	2009	2010	Salgueiro	Brazil	-8.13193	-39.0779	used centroid of admin2	Aedes aegypti	Egg collections	F1-F2	larvae	1500	WHO larval bioassay	temephos	organophosphate	LC50	0.154	mg/l	12.8	Rockefeller			24	hours	Araujo AP, Diniz DFA, Helvecio E, de Barros RA, de Oliveira CMF, et al. (2013) The susceptibility of Aedes aegypti populations displaying temephos resistance to Bacillus thuringiensis israelensis: a basis for management. Parasites & Vectors 6	Moyes CL (2016) literature review
718	2013	2009	2010	SC do Capibaribe	Brazil	-7.8854	-36.3163	used centroid of admin2	Aedes aegypti	Egg collections	F1-F2	larvae	1320	WHO larval bioassay	temephos	organophosphate	LC50	0.675	mg/l	56.2	Rockefeller			24	hours	Araujo AP, Diniz DFA, Helvecio E, de Barros RA, de Oliveira CMF, et al. (2013) The susceptibility of Aedes aegypti populations displaying temephos resistance to Bacillus thuringiensis israelensis: a basis for management. Parasites & Vectors 6	Moyes CL (2016) literature review
719	2013	2009	2010	S J Egito	Brazil	-7.52596	-37.2744	used centroid of admin2	Aedes aegypti	Egg collections	F1-F2	larvae	1500	WHO larval bioassay	temephos	organophosphate	LC50	0.9	mg/l	75	Rockefeller			24	hours	Araujo AP, Diniz DFA, Helvecio E, de Barros RA, de Oliveira CMF, et al. (2013) The susceptibility of Aedes aegypti populations displaying temephos resistance to Bacillus thuringiensis israelensis: a basis for management. Parasites & Vectors 6	Moyes CL (2016) literature review
720	2013	2009	2010	A da Ingazeira	Brazil	-7.73732	-37.6189	used centroid of admin2	Aedes aegypti	Egg collections	F1-F2	larvae	1260	WHO larval bioassay	temephos	organophosphate	LC50	1.013	mg/l	84.4	Rockefeller			24	hours	Araujo AP, Diniz DFA, Helvecio E, de Barros RA, de Oliveira CMF, et al. (2013) The susceptibility of Aedes aegypti populations displaying temephos resistance to Bacillus thuringiensis israelensis: a basis for management. Parasites & Vectors 6	Moyes CL (2016) literature review
721	2013	2009	2010	Cedro	Brazil	-7.73843	-39.214	used centroid of admin2	Aedes aegypti	Egg collections	F1-F2	larvae	1320	WHO larval bioassay	temephos	organophosphate	LC50	1.063	mg/l	88.6	Rockefeller			24	hours	Araujo AP, Diniz DFA, Helvecio E, de Barros RA, de Oliveira CMF, et al. (2013) The susceptibility of Aedes aegypti populations displaying temephos resistance to Bacillus thuringiensis israelensis: a basis for management. Parasites & Vectors 6	Moyes CL (2016) literature review
722	2013	2009	2010	Recife	Brazil	-8.04421	-34.9304		Aedes aegypti	Egg collections	F1-F2	larvae	1680	WHO larval bioassay	temephos	organophosphate	LC50	0.042	mg/l	4.7	Rockefeller			24	hours	Araujo AP, Diniz DFA, Helvecio E, de Barros RA, de Oliveira CMF, et al. (2013) The susceptibility of Aedes aegypti populations displaying temephos resistance to Bacillus thuringiensis israelensis: a basis for management. Parasites & Vectors 6	Moyes CL (2016) literature review
723	2013	2009	2009	Yopal commune 2	Colombia	5.33359	-72.3956		Aedes aegypti	Larva/pupa collections		adults	196	CDC bottle bioassay	DDT	organochlorine	mortality	3.06	%			150	ug/ml	30	minutes	Ardila-Roldan S, Santacoloma L, Brochero H (2013) Status of insecticide susceptibility of public health use in natural populations of Aedes aegypti (Diptera: Culicidae) of Casanare, Colombia. Biomedica 33: 446-458	Moyes CL (2016) literature review
724	2013	2009	2009	Yopal commune 3	Colombia	5.33359	-72.3956		Aedes aegypti	Larva/pupa collections		adults	227	CDC bottle bioassay	DDT	organochlorine	mortality	0	%			150	ug/ml	30	minutes	Ardila-Roldan S, Santacoloma L, Brochero H (2013) Status of insecticide susceptibility of public health use in natural populations of Aedes aegypti (Diptera: Culicidae) of Casanare, Colombia. Biomedica 33: 446-458	Moyes CL (2016) literature review
725	2013	2009	2009	Yopal commune 5	Colombia	5.33359	-72.3956		Aedes aegypti	Larva/pupa collections		adults	219	CDC bottle bioassay	DDT	organochlorine	mortality	0.5	%			150	ug/ml	30	minutes	Ardila-Roldan S, Santacoloma L, Brochero H (2013) Status of insecticide susceptibility of public health use in natural populations of Aedes aegypti (Diptera: Culicidae) of Casanare, Colombia. Biomedica 33: 446-458	Moyes CL (2016) literature review
726	2013	2009	2009	Aguazul sector 2	Colombia	5.17225	-72.5504		Aedes aegypti	Larva/pupa collections		adults	261	CDC bottle bioassay	DDT	organochlorine	mortality	3.5	%			150	ug/ml	30	minutes	Ardila-Roldan S, Santacoloma L, Brochero H (2013) Status of insecticide susceptibility of public health use in natural populations of Aedes aegypti (Diptera: Culicidae) of Casanare, Colombia. Biomedica 33: 446-458	Moyes CL (2016) literature review
727	2013	2009	2009	Aguazul sector 3	Colombia	5.17225	-72.5504		Aedes aegypti	Larva/pupa collections		adults	240	CDC bottle bioassay	DDT	organochlorine	mortality	0	%			150	ug/ml	30	minutes	Ardila-Roldan S, Santacoloma L, Brochero H (2013) Status of insecticide susceptibility of public health use in natural populations of Aedes aegypti (Diptera: Culicidae) of Casanare, Colombia. Biomedica 33: 446-458	Moyes CL (2016) literature review
728	2013	2009	2009	Villanueva sector 1	Colombia	4.60958	-72.9276		Aedes aegypti	Larva/pupa collections		adults	290	CDC bottle bioassay	DDT	organochlorine	mortality	8.6	%			150	ug/ml	30	minutes	Ardila-Roldan S, Santacoloma L, Brochero H (2013) Status of insecticide susceptibility of public health use in natural populations of Aedes aegypti (Diptera: Culicidae) of Casanare, Colombia. Biomedica 33: 446-458	Moyes CL (2016) literature review
729	2013	2009	2009	Villanueva sector 4	Colombia	4.60958	-72.9276		Aedes aegypti	Larva/pupa collections		adults	209	CDC bottle bioassay	DDT	organochlorine	mortality	1.4	%			150	ug/ml	30	minutes	Ardila-Roldan S, Santacoloma L, Brochero H (2013) Status of insecticide susceptibility of public health use in natural populations of Aedes aegypti (Diptera: Culicidae) of Casanare, Colombia. Biomedica 33: 446-458	Moyes CL (2016) literature review
730	2013	2009	2009	Yopal commune 2	Colombia	5.33359	-72.3956		Aedes aegypti	Larva/pupa collections		adults	271	CDC bottle bioassay	λ-cyhalothrin	pyrethroid	mortality	2.6	%			6.25	ug/ml	15	minutes	Ardila-Roldan S, Santacoloma L, Brochero H (2013) Status of insecticide susceptibility of public health use in natural populations of Aedes aegypti (Diptera: Culicidae) of Casanare, Colombia. Biomedica 33: 446-458	Moyes CL (2016) literature review
731	2013	2009	2009	Yopal commune 3	Colombia	5.33359	-72.3956		Aedes aegypti	Larva/pupa collections		adults	250	CDC bottle bioassay	λ-cyhalothrin	pyrethroid	mortality	12.8	%			6.25	ug/ml	15	minutes	Ardila-Roldan S, Santacoloma L, Brochero H (2013) Status of insecticide susceptibility of public health use in natural populations of Aedes aegypti (Diptera: Culicidae) of Casanare, Colombia. Biomedica 33: 446-458	Moyes CL (2016) literature review
732	2013	2009	2009	Yopal commune 5	Colombia	5.33359	-72.3956		Aedes aegypti	Larva/pupa collections		adults	257	CDC bottle bioassay	λ-cyhalothrin	pyrethroid	mortality	4.3	%			6.25	ug/ml	15	minutes	Ardila-Roldan S, Santacoloma L, Brochero H (2013) Status of insecticide susceptibility of public health use in natural populations of Aedes aegypti (Diptera: Culicidae) of Casanare, Colombia. Biomedica 33: 446-458	Moyes CL (2016) literature review
733	2013	2009	2009	Aguazul sector 2	Colombia	5.17225	-72.5504		Aedes aegypti	Larva/pupa collections		adults	275	CDC bottle bioassay	λ-cyhalothrin	pyrethroid	mortality	28.7	%			6.25	ug/ml	15	minutes	Ardila-Roldan S, Santacoloma L, Brochero H (2013) Status of insecticide susceptibility of public health use in natural populations of Aedes aegypti (Diptera: Culicidae) of Casanare, Colombia. Biomedica 33: 446-458	Moyes CL (2016) literature review
734	2013	2009	2009	Aguazul sector 3	Colombia	5.17225	-72.5504		Aedes aegypti	Larva/pupa collections		adults	279	CDC bottle bioassay	λ-cyhalothrin	pyrethroid	mortality	10	%			6.25	ug/ml	15	minutes	Ardila-Roldan S, Santacoloma L, Brochero H (2013) Status of insecticide susceptibility of public health use in natural populations of Aedes aegypti (Diptera: Culicidae) of Casanare, Colombia. Biomedica 33: 446-458	Moyes CL (2016) literature review
735	2013	2009	2009	Villanueva sector 1	Colombia	4.60958	-72.9276		Aedes aegypti	Larva/pupa collections		adults	330	CDC bottle bioassay	λ-cyhalothrin	pyrethroid	mortality	25.6	%			6.25	ug/ml	15	minutes	Ardila-Roldan S, Santacoloma L, Brochero H (2013) Status of insecticide susceptibility of public health use in natural populations of Aedes aegypti (Diptera: Culicidae) of Casanare, Colombia. Biomedica 33: 446-458	Moyes CL (2016) literature review
736	2013	2009	2009	Villanueva sector 4	Colombia	4.60958	-72.9276		Aedes aegypti	Larva/pupa collections		adults	226	CDC bottle bioassay	λ-cyhalothrin	pyrethroid	mortality	16.8	%			6.25	ug/ml	15	minutes	Ardila-Roldan S, Santacoloma L, Brochero H (2013) Status of insecticide susceptibility of public health use in natural populations of Aedes aegypti (Diptera: Culicidae) of Casanare, Colombia. Biomedica 33: 446-458	Moyes CL (2016) literature review
737	2013	2009	2009	Yopal commune 2	Colombia	5.33359	-72.3956		Aedes aegypti	Larva/pupa collections		adults	244	CDC bottle bioassay	deltamethrin	pyrethroid	mortality	70.6	%			6.25	ug/ml	30	minutes	Ardila-Roldan S, Santacoloma L, Brochero H (2013) Status of insecticide susceptibility of public health use in natural populations of Aedes aegypti (Diptera: Culicidae) of Casanare, Colombia. Biomedica 33: 446-458	Moyes CL (2016) literature review
738	2013	2009	2009	Yopal commune 3	Colombia	5.33359	-72.3956		Aedes aegypti	Larva/pupa collections		adults	291	CDC bottle bioassay	deltamethrin	pyrethroid	mortality	2.04	%			6.25	ug/ml	30	minutes	Ardila-Roldan S, Santacoloma L, Brochero H (2013) Status of insecticide susceptibility of public health use in natural populations of Aedes aegypti (Diptera: Culicidae) of Casanare, Colombia. Biomedica 33: 446-458	Moyes CL (2016) literature review
739	2013	2009	2009	Yopal commune 5	Colombia	5.33359	-72.3956		Aedes aegypti	Larva/pupa collections		adults	251	CDC bottle bioassay	deltamethrin	pyrethroid	mortality	98.8	%			6.25	ug/ml	30	minutes	Ardila-Roldan S, Santacoloma L, Brochero H (2013) Status of insecticide susceptibility of public health use in natural populations of Aedes aegypti (Diptera: Culicidae) of Casanare, Colombia. Biomedica 33: 446-458	Moyes CL (2016) literature review
740	2013	2009	2009	Aguazul sector 2	Colombia	5.17225	-72.5504		Aedes aegypti	Larva/pupa collections		adults	283	CDC bottle bioassay	deltamethrin	pyrethroid	mortality	99.7	%			6.25	ug/ml	30	minutes	Ardila-Roldan S, Santacoloma L, Brochero H (2013) Status of insecticide susceptibility of public health use in natural populations of Aedes aegypti (Diptera: Culicidae) of Casanare, Colombia. Biomedica 33: 446-458	Moyes CL (2016) literature review
741	2013	2009	2009	Aguazul sector 3	Colombia	5.17225	-72.5504		Aedes aegypti	Larva/pupa collections		adults	312	CDC bottle bioassay	deltamethrin	pyrethroid	mortality	79.9	%			6.25	ug/ml	30	minutes	Ardila-Roldan S, Santacoloma L, Brochero H (2013) Status of insecticide susceptibility of public health use in natural populations of Aedes aegypti (Diptera: Culicidae) of Casanare, Colombia. Biomedica 33: 446-458	Moyes CL (2016) literature review
742	2013	2009	2009	Villanueva sector 1	Colombia	4.60958	-72.9276		Aedes aegypti	Larva/pupa collections		adults	267	CDC bottle bioassay	deltamethrin	pyrethroid	mortality	75.7	%			6.25	ug/ml	30	minutes	Ardila-Roldan S, Santacoloma L, Brochero H (2013) Status of insecticide susceptibility of public health use in natural populations of Aedes aegypti (Diptera: Culicidae) of Casanare, Colombia. Biomedica 33: 446-458	Moyes CL (2016) literature review
743	2013	2009	2009	Villanueva sector 4	Colombia	4.60958	-72.9276		Aedes aegypti	Larva/pupa collections		adults	254	CDC bottle bioassay	deltamethrin	pyrethroid	mortality	61.4	%			6.25	ug/ml	30	minutes	Ardila-Roldan S, Santacoloma L, Brochero H (2013) Status of insecticide susceptibility of public health use in natural populations of Aedes aegypti (Diptera: Culicidae) of Casanare, Colombia. Biomedica 33: 446-458	Moyes CL (2016) literature review
744	2013	2009	2009	Yopal commune 2	Colombia	5.33359	-72.3956		Aedes aegypti	Larva/pupa collections		adults	272	CDC bottle bioassay	cyfluthrin	pyrethroid	mortality	93.8	%			25	ug/ml	15	minutes	Ardila-Roldan S, Santacoloma L, Brochero H (2013) Status of insecticide susceptibility of public health use in natural populations of Aedes aegypti (Diptera: Culicidae) of Casanare, Colombia. Biomedica 33: 446-458	Moyes CL (2016) literature review
745	2013	2009	2009	Yopal commune 3	Colombia	5.33359	-72.3956		Aedes aegypti	Larva/pupa collections		adults	296	CDC bottle bioassay	cyfluthrin	pyrethroid	mortality	69.6	%			25	ug/ml	15	minutes	Ardila-Roldan S, Santacoloma L, Brochero H (2013) Status of insecticide susceptibility of public health use in natural populations of Aedes aegypti (Diptera: Culicidae) of Casanare, Colombia. Biomedica 33: 446-458	Moyes CL (2016) literature review
746	2013	2009	2009	Aguazul sector 2	Colombia	5.17225	-72.5504		Aedes aegypti	Larva/pupa collections		adults	284	CDC bottle bioassay	cyfluthrin	pyrethroid	mortality	100	%			25	ug/ml	15	minutes	Ardila-Roldan S, Santacoloma L, Brochero H (2013) Status of insecticide susceptibility of public health use in natural populations of Aedes aegypti (Diptera: Culicidae) of Casanare, Colombia. Biomedica 33: 446-458	Moyes CL (2016) literature review
747	2013	2009	2009	Aguazul sector 3	Colombia	5.17225	-72.5504		Aedes aegypti	Larva/pupa collections		adults	263	CDC bottle bioassay	cyfluthrin	pyrethroid	mortality	99.2	%			25	ug/ml	15	minutes	Ardila-Roldan S, Santacoloma L, Brochero H (2013) Status of insecticide susceptibility of public health use in natural populations of Aedes aegypti (Diptera: Culicidae) of Casanare, Colombia. Biomedica 33: 446-458	Moyes CL (2016) literature review
748	2013	2009	2009	Villanueva sector 1	Colombia	4.60958	-72.9276		Aedes aegypti	Larva/pupa collections		adults	252	CDC bottle bioassay	cyfluthrin	pyrethroid	mortality	98.4	%			25	ug/ml	15	minutes	Ardila-Roldan S, Santacoloma L, Brochero H (2013) Status of insecticide susceptibility of public health use in natural populations of Aedes aegypti (Diptera: Culicidae) of Casanare, Colombia. Biomedica 33: 446-458	Moyes CL (2016) literature review
749	2013	2009	2009	Villanueva sector 4	Colombia	4.60958	-72.9276		Aedes aegypti	Larva/pupa collections		adults	267	CDC bottle bioassay	cyfluthrin	pyrethroid	mortality	98.1	%			25	ug/ml	15	minutes	Ardila-Roldan S, Santacoloma L, Brochero H (2013) Status of insecticide susceptibility of public health use in natural populations of Aedes aegypti (Diptera: Culicidae) of Casanare, Colombia. Biomedica 33: 446-458	Moyes CL (2016) literature review
750	2013	2009	2009	Yopal commune 2	Colombia	5.33359	-72.3956		Aedes aegypti	Larva/pupa collections		adults	237	CDC bottle bioassay	permethrin	pyrethroid	mortality	47.7	%			21.5	ug/ml	15	minutes	Ardila-Roldan S, Santacoloma L, Brochero H (2013) Status of insecticide susceptibility of public health use in natural populations of Aedes aegypti (Diptera: Culicidae) of Casanare, Colombia. Biomedica 33: 446-458	Moyes CL (2016) literature review
751	2013	2009	2009	Yopal commune 3	Colombia	5.33359	-72.3956		Aedes aegypti	Larva/pupa collections		adults	319	CDC bottle bioassay	permethrin	pyrethroid	mortality	8.2	%			21.5	ug/ml	15	minutes	Ardila-Roldan S, Santacoloma L, Brochero H (2013) Status of insecticide susceptibility of public health use in natural populations of Aedes aegypti (Diptera: Culicidae) of Casanare, Colombia. Biomedica 33: 446-458	Moyes CL (2016) literature review
752	2013	2009	2009	Yopal commune 5	Colombia	5.33359	-72.3956		Aedes aegypti	Larva/pupa collections		adults	238	CDC bottle bioassay	permethrin	pyrethroid	mortality	16.8	%			21.5	ug/ml	15	minutes	Ardila-Roldan S, Santacoloma L, Brochero H (2013) Status of insecticide susceptibility of public health use in natural populations of Aedes aegypti (Diptera: Culicidae) of Casanare, Colombia. Biomedica 33: 446-458	Moyes CL (2016) literature review
753	2013	2009	2009	Aguazul sector 2	Colombia	5.17225	-72.5504		Aedes aegypti	Larva/pupa collections		adults	339	CDC bottle bioassay	permethrin	pyrethroid	mortality	89	%			21.5	ug/ml	15	minutes	Ardila-Roldan S, Santacoloma L, Brochero H (2013) Status of insecticide susceptibility of public health use in natural populations of Aedes aegypti (Diptera: Culicidae) of Casanare, Colombia. Biomedica 33: 446-458	Moyes CL (2016) literature review
754	2013	2009	2009	Aguazul sector 3	Colombia	5.17225	-72.5504		Aedes aegypti	Larva/pupa collections		adults	301	CDC bottle bioassay	permethrin	pyrethroid	mortality	54.5	%			21.5	ug/ml	15	minutes	Ardila-Roldan S, Santacoloma L, Brochero H (2013) Status of insecticide susceptibility of public health use in natural populations of Aedes aegypti (Diptera: Culicidae) of Casanare, Colombia. Biomedica 33: 446-458	Moyes CL (2016) literature review
755	2013	2009	2009	Villanueva sector 1	Colombia	4.60958	-72.9276		Aedes aegypti	Larva/pupa collections		adults	272	CDC bottle bioassay	permethrin	pyrethroid	mortality	41.2	%			21.5	ug/ml	15	minutes	Ardila-Roldan S, Santacoloma L, Brochero H (2013) Status of insecticide susceptibility of public health use in natural populations of Aedes aegypti (Diptera: Culicidae) of Casanare, Colombia. Biomedica 33: 446-458	Moyes CL (2016) literature review
756	2013	2009	2009	Villanueva sector 4	Colombia	4.60958	-72.9276		Aedes aegypti	Larva/pupa collections		adults	233	CDC bottle bioassay	permethrin	pyrethroid	mortality	47.2	%			21.5	ug/ml	15	minutes	Ardila-Roldan S, Santacoloma L, Brochero H (2013) Status of insecticide susceptibility of public health use in natural populations of Aedes aegypti (Diptera: Culicidae) of Casanare, Colombia. Biomedica 33: 446-458	Moyes CL (2016) literature review
757	2013	2009	2009	Yopal commune 2	Colombia	5.33359	-72.3956		Aedes aegypti	Larva/pupa collections		adults	246	CDC bottle bioassay	fenitrothion	organophosphate	mortality	99.6	%			75	ug/ml	45	minutes	Ardila-Roldan S, Santacoloma L, Brochero H (2013) Status of insecticide susceptibility of public health use in natural populations of Aedes aegypti (Diptera: Culicidae) of Casanare, Colombia. Biomedica 33: 446-458	Moyes CL (2016) literature review
758	2013	2009	2009	Yopal commune 3	Colombia	5.33359	-72.3956		Aedes aegypti	Larva/pupa collections		adults	292	CDC bottle bioassay	fenitrothion	organophosphate	mortality	100	%			75	ug/ml	45	minutes	Ardila-Roldan S, Santacoloma L, Brochero H (2013) Status of insecticide susceptibility of public health use in natural populations of Aedes aegypti (Diptera: Culicidae) of Casanare, Colombia. Biomedica 33: 446-458	Moyes CL (2016) literature review
759	2013	2009	2009	Yopal commune 5	Colombia	5.33359	-72.3956		Aedes aegypti	Larva/pupa collections		adults	289	CDC bottle bioassay	fenitrothion	organophosphate	mortality	100	%			75	ug/ml	45	minutes	Ardila-Roldan S, Santacoloma L, Brochero H (2013) Status of insecticide susceptibility of public health use in natural populations of Aedes aegypti (Diptera: Culicidae) of Casanare, Colombia. Biomedica 33: 446-458	Moyes CL (2016) literature review
760	2013	2009	2009	Aguazul sector 2	Colombia	5.17225	-72.5504		Aedes aegypti	Larva/pupa collections		adults	324	CDC bottle bioassay	fenitrothion	organophosphate	mortality	100	%			75	ug/ml	45	minutes	Ardila-Roldan S, Santacoloma L, Brochero H (2013) Status of insecticide susceptibility of public health use in natural populations of Aedes aegypti (Diptera: Culicidae) of Casanare, Colombia. Biomedica 33: 446-458	Moyes CL (2016) literature review
761	2013	2009	2009	Aguazul sector 3	Colombia	5.17225	-72.5504		Aedes aegypti	Larva/pupa collections		adults	234	CDC bottle bioassay	fenitrothion	organophosphate	mortality	100	%			75	ug/ml	45	minutes	Ardila-Roldan S, Santacoloma L, Brochero H (2013) Status of insecticide susceptibility of public health use in natural populations of Aedes aegypti (Diptera: Culicidae) of Casanare, Colombia. Biomedica 33: 446-458	Moyes CL (2016) literature review
762	2013	2009	2009	Villanueva sector 1	Colombia	4.60958	-72.9276		Aedes aegypti	Larva/pupa collections		adults	237	CDC bottle bioassay	fenitrothion	organophosphate	mortality	100	%			75	ug/ml	45	minutes	Ardila-Roldan S, Santacoloma L, Brochero H (2013) Status of insecticide susceptibility of public health use in natural populations of Aedes aegypti (Diptera: Culicidae) of Casanare, Colombia. Biomedica 33: 446-458	Moyes CL (2016) literature review
763	2013	2009	2009	Villanueva sector 4	Colombia	4.60958	-72.9276		Aedes aegypti	Larva/pupa collections		adults	249	CDC bottle bioassay	fenitrothion	organophosphate	mortality	100	%			75	ug/ml	45	minutes	Ardila-Roldan S, Santacoloma L, Brochero H (2013) Status of insecticide susceptibility of public health use in natural populations of Aedes aegypti (Diptera: Culicidae) of Casanare, Colombia. Biomedica 33: 446-458	Moyes CL (2016) literature review
764	2013	2009	2009	Yopal commune 2	Colombia	5.33359	-72.3956		Aedes aegypti	Larva/pupa collections		adults	259	CDC bottle bioassay	malathion	organophosphate	mortality	100	%			100	ug/ml	30	minutes	Ardila-Roldan S, Santacoloma L, Brochero H (2013) Status of insecticide susceptibility of public health use in natural populations of Aedes aegypti (Diptera: Culicidae) of Casanare, Colombia. Biomedica 33: 446-458	Moyes CL (2016) literature review
765	2013	2009	2009	Yopal commune 3	Colombia	5.33359	-72.3956		Aedes aegypti	Larva/pupa collections		adults	246	CDC bottle bioassay	malathion	organophosphate	mortality	100	%			100	ug/ml	30	minutes	Ardila-Roldan S, Santacoloma L, Brochero H (2013) Status of insecticide susceptibility of public health use in natural populations of Aedes aegypti (Diptera: Culicidae) of Casanare, Colombia. Biomedica 33: 446-458	Moyes CL (2016) literature review
766	2013	2009	2009	Yopal commune 5	Colombia	5.33359	-72.3956		Aedes aegypti	Larva/pupa collections		adults	218	CDC bottle bioassay	malathion	organophosphate	mortality	100	%			100	ug/ml	30	minutes	Ardila-Roldan S, Santacoloma L, Brochero H (2013) Status of insecticide susceptibility of public health use in natural populations of Aedes aegypti (Diptera: Culicidae) of Casanare, Colombia. Biomedica 33: 446-458	Moyes CL (2016) literature review
767	2013	2009	2009	Aguazul sector 2	Colombia	5.17225	-72.5504		Aedes aegypti	Larva/pupa collections		adults	233	CDC bottle bioassay	malathion	organophosphate	mortality	100	%			100	ug/ml	30	minutes	Ardila-Roldan S, Santacoloma L, Brochero H (2013) Status of insecticide susceptibility of public health use in natural populations of Aedes aegypti (Diptera: Culicidae) of Casanare, Colombia. Biomedica 33: 446-458	Moyes CL (2016) literature review
768	2013	2009	2009	Aguazul sector 3	Colombia	5.17225	-72.5504		Aedes aegypti	Larva/pupa collections		adults	237	CDC bottle bioassay	malathion	organophosphate	mortality	100	%			100	ug/ml	30	minutes	Ardila-Roldan S, Santacoloma L, Brochero H (2013) Status of insecticide susceptibility of public health use in natural populations of Aedes aegypti (Diptera: Culicidae) of Casanare, Colombia. Biomedica 33: 446-458	Moyes CL (2016) literature review
769	2013	2009	2009	Villanueva sector 1	Colombia	4.60958	-72.9276		Aedes aegypti	Larva/pupa collections		adults	270	CDC bottle bioassay	malathion	organophosphate	mortality	100	%			100	ug/ml	30	minutes	Ardila-Roldan S, Santacoloma L, Brochero H (2013) Status of insecticide susceptibility of public health use in natural populations of Aedes aegypti (Diptera: Culicidae) of Casanare, Colombia. Biomedica 33: 446-458	Moyes CL (2016) literature review
770	2013	2009	2009	Villanueva sector 4	Colombia	4.60958	-72.9276		Aedes aegypti	Larva/pupa collections		adults	245	CDC bottle bioassay	malathion	organophosphate	mortality	100	%			100	ug/ml	30	minutes	Ardila-Roldan S, Santacoloma L, Brochero H (2013) Status of insecticide susceptibility of public health use in natural populations of Aedes aegypti (Diptera: Culicidae) of Casanare, Colombia. Biomedica 33: 446-458	Moyes CL (2016) literature review
771	2013	2009	2009	Yopal commune 2	Colombia	5.33359	-72.3956		Aedes aegypti	Larva/pupa collections		larvae	247	WHO larval bioassay	temephos	organophosphate	mortality	100	%			0.12	mg/l	24	hours	Ardila-Roldan S, Santacoloma L, Brochero H (2013) Status of insecticide susceptibility of public health use in natural populations of Aedes aegypti (Diptera: Culicidae) of Casanare, Colombia. Biomedica 33: 446-458	Moyes CL (2016) literature review
772	2013	2009	2009	Yopal commune 3	Colombia	5.33359	-72.3956		Aedes aegypti	Larva/pupa collections		larvae	291	WHO larval bioassay	temephos	organophosphate	mortality	100	%			0.12	mg/l	24	hours	Ardila-Roldan S, Santacoloma L, Brochero H (2013) Status of insecticide susceptibility of public health use in natural populations of Aedes aegypti (Diptera: Culicidae) of Casanare, Colombia. Biomedica 33: 446-458	Moyes CL (2016) literature review
773	2013	2009	2009	Yopal commune 5	Colombia	5.33359	-72.3956		Aedes aegypti	Larva/pupa collections		larvae	405	WHO larval bioassay	temephos	organophosphate	mortality	99.5	%			0.12	mg/l	24	hours	Ardila-Roldan S, Santacoloma L, Brochero H (2013) Status of insecticide susceptibility of public health use in natural populations of Aedes aegypti (Diptera: Culicidae) of Casanare, Colombia. Biomedica 33: 446-458	Moyes CL (2016) literature review
774	2013	2009	2009	Aguazul sector 2	Colombia	5.17225	-72.5504		Aedes aegypti	Larva/pupa collections		larvae	305	WHO larval bioassay	temephos	organophosphate	mortality	100	%			0.12	mg/l	24	hours	Ardila-Roldan S, Santacoloma L, Brochero H (2013) Status of insecticide susceptibility of public health use in natural populations of Aedes aegypti (Diptera: Culicidae) of Casanare, Colombia. Biomedica 33: 446-458	Moyes CL (2016) literature review
775	2013	2009	2009	Aguazul sector 3	Colombia	5.17225	-72.5504		Aedes aegypti	Larva/pupa collections		larvae	289	WHO larval bioassay	temephos	organophosphate	mortality	89.9	%			0.12	mg/l	24	hours	Ardila-Roldan S, Santacoloma L, Brochero H (2013) Status of insecticide susceptibility of public health use in natural populations of Aedes aegypti (Diptera: Culicidae) of Casanare, Colombia. Biomedica 33: 446-458	Moyes CL (2016) literature review
776	2013	2009	2009	Villanueva sector 1	Colombia	4.60958	-72.9276		Aedes aegypti	Larva/pupa collections		larvae	285	WHO larval bioassay	temephos	organophosphate	mortality	100	%			0.12	mg/l	24	hours	Ardila-Roldan S, Santacoloma L, Brochero H (2013) Status of insecticide susceptibility of public health use in natural populations of Aedes aegypti (Diptera: Culicidae) of Casanare, Colombia. Biomedica 33: 446-458	Moyes CL (2016) literature review
777	2013	2009	2009	Villanueva sector 4	Colombia	4.60958	-72.9276		Aedes aegypti	Larva/pupa collections		larvae	301	WHO larval bioassay	temephos	organophosphate	mortality	93.7	%			0.12	mg/l	24	hours	Ardila-Roldan S, Santacoloma L, Brochero H (2013) Status of insecticide susceptibility of public health use in natural populations of Aedes aegypti (Diptera: Culicidae) of Casanare, Colombia. Biomedica 33: 446-458	Moyes CL (2016) literature review
778	2013		2011	Cariari	Costa Rica	10.3572	-83.7362		Aedes aegypti	Egg collections	F1-F2	larvae	200	WHO larval bioassay	temephos	organophosphate	LC50	0.013	mg/l	10.83	Rockefeller			24	hours	Bisset JA, Marin R, Rodriguez MM, Severson DW, Ricardo Y, et al. (2013) Insecticide Resistance in Two Aedes aegypti (Diptera: Culicidae) Strains From Costa Rica. Journal of Medical Entomology 50: 352-361.	Moyes CL (2016) literature review
779	2013		2011	Herradura	Costa Rica	9.65538	-84.6633		Aedes aegypti	Egg collections	F1-F2	larvae	200	WHO larval bioassay	temephos	organophosphate	LC50	0.023	mg/l	19.16	Rockefeller			24	hours	Bisset JA, Marin R, Rodriguez MM, Severson DW, Ricardo Y, et al. (2013) Insecticide Resistance in Two Aedes aegypti (Diptera: Culicidae) Strains From Costa Rica. Journal of Medical Entomology 50: 352-361.	Moyes CL (2016) literature review
780	2013		2011	Cariari	Costa Rica	10.3572	-83.7362		Aedes aegypti	Egg collections	F1-F2	larvae	200	WHO larval bioassay	fenitrothion	organophosphate	LC50	0.025	mg/l					24	hours	Bisset JA, Marin R, Rodriguez MM, Severson DW, Ricardo Y, et al. (2013) Insecticide Resistance in Two Aedes aegypti (Diptera: Culicidae) Strains From Costa Rica. Journal of Medical Entomology 50: 352-361.	Moyes CL (2016) literature review
781	2013		2011	Herradura	Costa Rica	9.65538	-84.6633		Aedes aegypti	Egg collections	F1-F2	larvae	200	WHO larval bioassay	fenitrothion	organophosphate	LC50	0.088	mg/l					24	hours	Bisset JA, Marin R, Rodriguez MM, Severson DW, Ricardo Y, et al. (2013) Insecticide Resistance in Two Aedes aegypti (Diptera: Culicidae) Strains From Costa Rica. Journal of Medical Entomology 50: 352-361.	Moyes CL (2016) literature review
782	2013		2011	Cariari	Costa Rica	10.3572	-83.7362		Aedes aegypti	Egg collections	F1-F2	larvae	200	WHO larval bioassay	bendiocarb	carbamate	LC50	0.42	mg/l					24	hours	Bisset JA, Marin R, Rodriguez MM, Severson DW, Ricardo Y, et al. (2013) Insecticide Resistance in Two Aedes aegypti (Diptera: Culicidae) Strains From Costa Rica. Journal of Medical Entomology 50: 352-361.	Moyes CL (2016) literature review
783	2013		2011	Herradura	Costa Rica	9.65538	-84.6633		Aedes aegypti	Egg collections	F1-F2	larvae	200	WHO larval bioassay	bendiocarb	carbamate	LC50	0.77	mg/l					24	hours	Bisset JA, Marin R, Rodriguez MM, Severson DW, Ricardo Y, et al. (2013) Insecticide Resistance in Two Aedes aegypti (Diptera: Culicidae) Strains From Costa Rica. Journal of Medical Entomology 50: 352-361.	Moyes CL (2016) literature review
784	2013		2011	Cariari	Costa Rica	10.3572	-83.7362		Aedes aegypti	Egg collections	F1-F2	larvae	200	WHO larval bioassay	cypermethrin	pyrethroid	LC50	0.0062	mg/l					24	hours	Bisset JA, Marin R, Rodriguez MM, Severson DW, Ricardo Y, et al. (2013) Insecticide Resistance in Two Aedes aegypti (Diptera: Culicidae) Strains From Costa Rica. Journal of Medical Entomology 50: 352-361.	Moyes CL (2016) literature review
785	2013		2011	Herradura	Costa Rica	9.65538	-84.6633		Aedes aegypti	Egg collections	F1-F2	larvae	200	WHO larval bioassay	cypermethrin	pyrethroid	LC50	0.0059	mg/l					24	hours	Bisset JA, Marin R, Rodriguez MM, Severson DW, Ricardo Y, et al. (2013) Insecticide Resistance in Two Aedes aegypti (Diptera: Culicidae) Strains From Costa Rica. Journal of Medical Entomology 50: 352-361.	Moyes CL (2016) literature review
786	2013		2011	Cariari	Costa Rica	10.3572	-83.7362		Aedes aegypti	Egg collections	F1-F2	larvae	200	WHO larval bioassay	deltamethrin	pyrethroid	LC50	0.0066	mg/l					24	hours	Bisset JA, Marin R, Rodriguez MM, Severson DW, Ricardo Y, et al. (2013) Insecticide Resistance in Two Aedes aegypti (Diptera: Culicidae) Strains From Costa Rica. Journal of Medical Entomology 50: 352-361.	Moyes CL (2016) literature review
787	2013		2011	Herradura	Costa Rica	9.65538	-84.6633		Aedes aegypti	Egg collections	F1-F2	larvae	200	WHO larval bioassay	deltamethrin	pyrethroid	LC50	0.0048	mg/l					24	hours	Bisset JA, Marin R, Rodriguez MM, Severson DW, Ricardo Y, et al. (2013) Insecticide Resistance in Two Aedes aegypti (Diptera: Culicidae) Strains From Costa Rica. Journal of Medical Entomology 50: 352-361.	Moyes CL (2016) literature review
788	2013	2010	2010	Aguadulce	Panama	8.24725	-80.5417		Aedes aegypti	Larva/pupa collections	F1	larvae		WHO larval bioassay	deltamethrin	pyrethroid	LC50	0.0003	mg/l					24	hours	Caceres L, Rovira J, Garcia A, Torres R, De La Cruz M (2013) Determining the status of susceptibility to organophosphate, carbamate and pyrethroids insectioides in populations of Aedes aegypti Linneaus, 1762 (Diptera: Culicidae) in Panama. Biomedica 33: 70-81.	Moyes CL (2016) literature review
789	2013	2010	2010	Changuinola	Panama	9.40759	-82.5237		Aedes aegypti	Larva/pupa collections	F1	larvae		WHO larval bioassay	deltamethrin	pyrethroid	LC50	0.0002	mg/l					24	hours	Caceres L, Rovira J, Garcia A, Torres R, De La Cruz M (2013) Determining the status of susceptibility to organophosphate, carbamate and pyrethroids insectioides in populations of Aedes aegypti Linneaus, 1762 (Diptera: Culicidae) in Panama. Biomedica 33: 70-81.	Moyes CL (2016) literature review
790	2013	2010	2010	Chitre	Panama	7.96098	-80.4267		Aedes aegypti	Larva/pupa collections	F1	larvae		WHO larval bioassay	deltamethrin	pyrethroid	LC50	0.0004	mg/l					24	hours	Caceres L, Rovira J, Garcia A, Torres R, De La Cruz M (2013) Determining the status of susceptibility to organophosphate, carbamate and pyrethroids insectioides in populations of Aedes aegypti Linneaus, 1762 (Diptera: Culicidae) in Panama. Biomedica 33: 70-81.	Moyes CL (2016) literature review
791	2013	2010	2010	Colon	Panama	9.35682	-79.8503		Aedes aegypti	Larva/pupa collections	F1	larvae		WHO larval bioassay	deltamethrin	pyrethroid	LC50	0.0002	mg/l					24	hours	Caceres L, Rovira J, Garcia A, Torres R, De La Cruz M (2013) Determining the status of susceptibility to organophosphate, carbamate and pyrethroids insectioides in populations of Aedes aegypti Linneaus, 1762 (Diptera: Culicidae) in Panama. Biomedica 33: 70-81.	Moyes CL (2016) literature review
792	2013	2010	2010	David	Panama	8.42551	-82.3966		Aedes aegypti	Larva/pupa collections	F1	larvae		WHO larval bioassay	deltamethrin	pyrethroid	LC50	0.0002	mg/l					24	hours	Caceres L, Rovira J, Garcia A, Torres R, De La Cruz M (2013) Determining the status of susceptibility to organophosphate, carbamate and pyrethroids insectioides in populations of Aedes aegypti Linneaus, 1762 (Diptera: Culicidae) in Panama. Biomedica 33: 70-81.	Moyes CL (2016) literature review
793	2013	2010	2010	Puerto Armuelles	Panama	8.26112	-82.8724		Aedes aegypti	Larva/pupa collections	F1	larvae		WHO larval bioassay	deltamethrin	pyrethroid	LC50	0.0003	mg/l					24	hours	Caceres L, Rovira J, Garcia A, Torres R, De La Cruz M (2013) Determining the status of susceptibility to organophosphate, carbamate and pyrethroids insectioides in populations of Aedes aegypti Linneaus, 1762 (Diptera: Culicidae) in Panama. Biomedica 33: 70-81.	Moyes CL (2016) literature review
794	2013	2010	2010	24 de diciembre	Panama	9.09569	-79.3609		Aedes aegypti	Larva/pupa collections	F1	larvae		WHO larval bioassay	deltamethrin	pyrethroid	LC50	0.0002	mg/l					24	hours	Caceres L, Rovira J, Garcia A, Torres R, De La Cruz M (2013) Determining the status of susceptibility to organophosphate, carbamate and pyrethroids insectioides in populations of Aedes aegypti Linneaus, 1762 (Diptera: Culicidae) in Panama. Biomedica 33: 70-81.	Moyes CL (2016) literature review
795	2013	2010	2010	Santiago	Panama	8.09633	-80.9668		Aedes aegypti	Larva/pupa collections	F1	larvae		WHO larval bioassay	deltamethrin	pyrethroid	LC50	0.0002	mg/l					24	hours	Caceres L, Rovira J, Garcia A, Torres R, De La Cruz M (2013) Determining the status of susceptibility to organophosphate, carbamate and pyrethroids insectioides in populations of Aedes aegypti Linneaus, 1762 (Diptera: Culicidae) in Panama. Biomedica 33: 70-81.	Moyes CL (2016) literature review
796	2013	2010	2010	Aguadulce	Panama	8.24725	-80.5417		Aedes aegypti	Larva/pupa collections	F1	larvae		WHO larval bioassay	λ-cyhalothrin	pyrethroid	LC50	0.0002	mg/l					24	hours	Caceres L, Rovira J, Garcia A, Torres R, De La Cruz M (2013) Determining the status of susceptibility to organophosphate, carbamate and pyrethroids insectioides in populations of Aedes aegypti Linneaus, 1762 (Diptera: Culicidae) in Panama. Biomedica 33: 70-81.	Moyes CL (2016) literature review
797	2013	2010	2010	Changuinola	Panama	9.40759	-82.5237		Aedes aegypti	Larva/pupa collections	F1	larvae		WHO larval bioassay	λ-cyhalothrin	pyrethroid	LC50	0.0002	mg/l					24	hours	Caceres L, Rovira J, Garcia A, Torres R, De La Cruz M (2013) Determining the status of susceptibility to organophosphate, carbamate and pyrethroids insectioides in populations of Aedes aegypti Linneaus, 1762 (Diptera: Culicidae) in Panama. Biomedica 33: 70-81.	Moyes CL (2016) literature review
798	2013	2010	2010	Chitre	Panama	7.96098	-80.4267		Aedes aegypti	Larva/pupa collections	F1	larvae		WHO larval bioassay	λ-cyhalothrin	pyrethroid	LC50	0.0002	mg/l					24	hours	Caceres L, Rovira J, Garcia A, Torres R, De La Cruz M (2013) Determining the status of susceptibility to organophosphate, carbamate and pyrethroids insectioides in populations of Aedes aegypti Linneaus, 1762 (Diptera: Culicidae) in Panama. Biomedica 33: 70-81.	Moyes CL (2016) literature review
799	2013	2010	2010	Colon	Panama	9.35682	-79.8503		Aedes aegypti	Larva/pupa collections	F1	larvae		WHO larval bioassay	λ-cyhalothrin	pyrethroid	LC50	0.0002	mg/l					24	hours	Caceres L, Rovira J, Garcia A, Torres R, De La Cruz M (2013) Determining the status of susceptibility to organophosphate, carbamate and pyrethroids insectioides in populations of Aedes aegypti Linneaus, 1762 (Diptera: Culicidae) in Panama. Biomedica 33: 70-81.	Moyes CL (2016) literature review
800	2013	2010	2010	David	Panama	8.42551	-82.3966		Aedes aegypti	Larva/pupa collections	F1	larvae		WHO larval bioassay	λ-cyhalothrin	pyrethroid	LC50	0.0003	mg/l					24	hours	Caceres L, Rovira J, Garcia A, Torres R, De La Cruz M (2013) Determining the status of susceptibility to organophosphate, carbamate and pyrethroids insectioides in populations of Aedes aegypti Linneaus, 1762 (Diptera: Culicidae) in Panama. Biomedica 33: 70-81.	Moyes CL (2016) literature review
801	2013	2010	2010	Puerto Armuelles	Panama	8.26112	-82.8724		Aedes aegypti	Larva/pupa collections	F1	larvae		WHO larval bioassay	λ-cyhalothrin	pyrethroid	LC50	0.0004	mg/l					24	hours	Caceres L, Rovira J, Garcia A, Torres R, De La Cruz M (2013) Determining the status of susceptibility to organophosphate, carbamate and pyrethroids insectioides in populations of Aedes aegypti Linneaus, 1762 (Diptera: Culicidae) in Panama. Biomedica 33: 70-81.	Moyes CL (2016) literature review
802	2013	2010	2010	24 de diciembre	Panama	9.09569	-79.3609		Aedes aegypti	Larva/pupa collections	F1	larvae		WHO larval bioassay	λ-cyhalothrin	pyrethroid	LC50	0.0003	mg/l					24	hours	Caceres L, Rovira J, Garcia A, Torres R, De La Cruz M (2013) Determining the status of susceptibility to organophosphate, carbamate and pyrethroids insectioides in populations of Aedes aegypti Linneaus, 1762 (Diptera: Culicidae) in Panama. Biomedica 33: 70-81.	Moyes CL (2016) literature review
803	2013	2010	2010	Santiago	Panama	8.09633	-80.9668		Aedes aegypti	Larva/pupa collections	F1	larvae		WHO larval bioassay	λ-cyhalothrin	pyrethroid	LC50	0.0002	mg/l					24	hours	Caceres L, Rovira J, Garcia A, Torres R, De La Cruz M (2013) Determining the status of susceptibility to organophosphate, carbamate and pyrethroids insectioides in populations of Aedes aegypti Linneaus, 1762 (Diptera: Culicidae) in Panama. Biomedica 33: 70-81.	Moyes CL (2016) literature review
804	2013	2010	2010	Aguadulce	Panama	8.24725	-80.5417		Aedes aegypti	Larva/pupa collections	F1	larvae		WHO larval bioassay	cyfluthrin	pyrethroid	LC50	0.0003	mg/l					24	hours	Caceres L, Rovira J, Garcia A, Torres R, De La Cruz M (2013) Determining the status of susceptibility to organophosphate, carbamate and pyrethroids insectioides in populations of Aedes aegypti Linneaus, 1762 (Diptera: Culicidae) in Panama. Biomedica 33: 70-81.	Moyes CL (2016) literature review
805	2013	2010	2010	Changuinola	Panama	9.40759	-82.5237		Aedes aegypti	Larva/pupa collections	F1	larvae		WHO larval bioassay	cyfluthrin	pyrethroid	LC50	0.0004	mg/l					24	hours	Caceres L, Rovira J, Garcia A, Torres R, De La Cruz M (2013) Determining the status of susceptibility to organophosphate, carbamate and pyrethroids insectioides in populations of Aedes aegypti Linneaus, 1762 (Diptera: Culicidae) in Panama. Biomedica 33: 70-81.	Moyes CL (2016) literature review
806	2013	2010	2010	Chitre	Panama	7.96098	-80.4267		Aedes aegypti	Larva/pupa collections	F1	larvae		WHO larval bioassay	cyfluthrin	pyrethroid	LC50	0.0002	mg/l					24	hours	Caceres L, Rovira J, Garcia A, Torres R, De La Cruz M (2013) Determining the status of susceptibility to organophosphate, carbamate and pyrethroids insectioides in populations of Aedes aegypti Linneaus, 1762 (Diptera: Culicidae) in Panama. Biomedica 33: 70-81.	Moyes CL (2016) literature review
807	2013	2010	2010	Colon	Panama	9.35682	-79.8503		Aedes aegypti	Larva/pupa collections	F1	larvae		WHO larval bioassay	cyfluthrin	pyrethroid	LC50	0.0002	mg/l					24	hours	Caceres L, Rovira J, Garcia A, Torres R, De La Cruz M (2013) Determining the status of susceptibility to organophosphate, carbamate and pyrethroids insectioides in populations of Aedes aegypti Linneaus, 1762 (Diptera: Culicidae) in Panama. Biomedica 33: 70-81.	Moyes CL (2016) literature review
808	2013	2010	2010	David	Panama	8.42551	-82.3966		Aedes aegypti	Larva/pupa collections	F1	larvae		WHO larval bioassay	cyfluthrin	pyrethroid	LC50	0.0003	mg/l					24	hours	Caceres L, Rovira J, Garcia A, Torres R, De La Cruz M (2013) Determining the status of susceptibility to organophosphate, carbamate and pyrethroids insectioides in populations of Aedes aegypti Linneaus, 1762 (Diptera: Culicidae) in Panama. Biomedica 33: 70-81.	Moyes CL (2016) literature review
809	2013	2010	2010	Puerto Armuelles	Panama	8.26112	-82.8724		Aedes aegypti	Larva/pupa collections	F1	larvae		WHO larval bioassay	cyfluthrin	pyrethroid	LC50	0.0003	mg/l					24	hours	Caceres L, Rovira J, Garcia A, Torres R, De La Cruz M (2013) Determining the status of susceptibility to organophosphate, carbamate and pyrethroids insectioides in populations of Aedes aegypti Linneaus, 1762 (Diptera: Culicidae) in Panama. Biomedica 33: 70-81.	Moyes CL (2016) literature review
810	2013	2010	2010	24 de diciembre	Panama	9.09569	-79.3609		Aedes aegypti	Larva/pupa collections	F1	larvae		WHO larval bioassay	cyfluthrin	pyrethroid	LC50	0.0003	mg/l					24	hours	Caceres L, Rovira J, Garcia A, Torres R, De La Cruz M (2013) Determining the status of susceptibility to organophosphate, carbamate and pyrethroids insectioides in populations of Aedes aegypti Linneaus, 1762 (Diptera: Culicidae) in Panama. Biomedica 33: 70-81.	Moyes CL (2016) literature review
811	2013	2010	2010	Santiago	Panama	8.09633	-80.9668		Aedes aegypti	Larva/pupa collections	F1	larvae		WHO larval bioassay	cyfluthrin	pyrethroid	LC50	0.0003	mg/l					24	hours	Caceres L, Rovira J, Garcia A, Torres R, De La Cruz M (2013) Determining the status of susceptibility to organophosphate, carbamate and pyrethroids insectioides in populations of Aedes aegypti Linneaus, 1762 (Diptera: Culicidae) in Panama. Biomedica 33: 70-81.	Moyes CL (2016) literature review
812	2013	2010	2010	Aguadulce	Panama	8.24725	-80.5417		Aedes aegypti	Larva/pupa collections	F1	larvae		WHO larval bioassay	fenitrothion	organophosphate	LC50	0.0002	mg/l					24	hours	Caceres L, Rovira J, Garcia A, Torres R, De La Cruz M (2013) Determining the status of susceptibility to organophosphate, carbamate and pyrethroids insectioides in populations of Aedes aegypti Linneaus, 1762 (Diptera: Culicidae) in Panama. Biomedica 33: 70-81.	Moyes CL (2016) literature review
813	2013	2010	2010	Changuinola	Panama	9.40759	-82.5237		Aedes aegypti	Larva/pupa collections	F1	larvae		WHO larval bioassay	fenitrothion	organophosphate	LC50	0.0002	mg/l					24	hours	Caceres L, Rovira J, Garcia A, Torres R, De La Cruz M (2013) Determining the status of susceptibility to organophosphate, carbamate and pyrethroids insectioides in populations of Aedes aegypti Linneaus, 1762 (Diptera: Culicidae) in Panama. Biomedica 33: 70-81.	Moyes CL (2016) literature review
814	2013	2010	2010	Chitre	Panama	7.96098	-80.4267		Aedes aegypti	Larva/pupa collections	F1	larvae		WHO larval bioassay	fenitrothion	organophosphate	LC50	0.0002	mg/l					24	hours	Caceres L, Rovira J, Garcia A, Torres R, De La Cruz M (2013) Determining the status of susceptibility to organophosphate, carbamate and pyrethroids insectioides in populations of Aedes aegypti Linneaus, 1762 (Diptera: Culicidae) in Panama. Biomedica 33: 70-81.	Moyes CL (2016) literature review
815	2013	2010	2010	Colon	Panama	9.35682	-79.8503		Aedes aegypti	Larva/pupa collections	F1	larvae		WHO larval bioassay	fenitrothion	organophosphate	LC50	0.0002	mg/l					24	hours	Caceres L, Rovira J, Garcia A, Torres R, De La Cruz M (2013) Determining the status of susceptibility to organophosphate, carbamate and pyrethroids insectioides in populations of Aedes aegypti Linneaus, 1762 (Diptera: Culicidae) in Panama. Biomedica 33: 70-81.	Moyes CL (2016) literature review
816	2013	2010	2010	David	Panama	8.42551	-82.3966		Aedes aegypti	Larva/pupa collections	F1	larvae		WHO larval bioassay	fenitrothion	organophosphate	LC50	0.0002	mg/l					24	hours	Caceres L, Rovira J, Garcia A, Torres R, De La Cruz M (2013) Determining the status of susceptibility to organophosphate, carbamate and pyrethroids insectioides in populations of Aedes aegypti Linneaus, 1762 (Diptera: Culicidae) in Panama. Biomedica 33: 70-81.	Moyes CL (2016) literature review
817	2013	2010	2010	Puerto Armuelles	Panama	8.26112	-82.8724		Aedes aegypti	Larva/pupa collections	F1	larvae		WHO larval bioassay	fenitrothion	organophosphate	LC50	0.0002	mg/l					24	hours	Caceres L, Rovira J, Garcia A, Torres R, De La Cruz M (2013) Determining the status of susceptibility to organophosphate, carbamate and pyrethroids insectioides in populations of Aedes aegypti Linneaus, 1762 (Diptera: Culicidae) in Panama. Biomedica 33: 70-81.	Moyes CL (2016) literature review
818	2013	2010	2010	24 de diciembre	Panama	9.09569	-79.3609		Aedes aegypti	Larva/pupa collections	F1	larvae		WHO larval bioassay	fenitrothion	organophosphate	LC50	0.0002	mg/l					24	hours	Caceres L, Rovira J, Garcia A, Torres R, De La Cruz M (2013) Determining the status of susceptibility to organophosphate, carbamate and pyrethroids insectioides in populations of Aedes aegypti Linneaus, 1762 (Diptera: Culicidae) in Panama. Biomedica 33: 70-81.	Moyes CL (2016) literature review
819	2013	2010	2010	Santiago	Panama	8.09633	-80.9668		Aedes aegypti	Larva/pupa collections	F1	larvae		WHO larval bioassay	fenitrothion	organophosphate	LC50	0.0002	mg/l					24	hours	Caceres L, Rovira J, Garcia A, Torres R, De La Cruz M (2013) Determining the status of susceptibility to organophosphate, carbamate and pyrethroids insectioides in populations of Aedes aegypti Linneaus, 1762 (Diptera: Culicidae) in Panama. Biomedica 33: 70-81.	Moyes CL (2016) literature review
820	2013	2010	2010	Aguadulce	Panama	8.24725	-80.5417		Aedes aegypti	Larva/pupa collections	F1	larvae		WHO larval bioassay	bendiocarb	carbamate	LC50	0.0003	mg/l					24	hours	Caceres L, Rovira J, Garcia A, Torres R, De La Cruz M (2013) Determining the status of susceptibility to organophosphate, carbamate and pyrethroids insectioides in populations of Aedes aegypti Linneaus, 1762 (Diptera: Culicidae) in Panama. Biomedica 33: 70-81.	Moyes CL (2016) literature review
821	2013	2010	2010	Changuinola	Panama	9.40759	-82.5237		Aedes aegypti	Larva/pupa collections	F1	larvae		WHO larval bioassay	bendiocarb	carbamate	LC50	0.0002	mg/l					24	hours	Caceres L, Rovira J, Garcia A, Torres R, De La Cruz M (2013) Determining the status of susceptibility to organophosphate, carbamate and pyrethroids insectioides in populations of Aedes aegypti Linneaus, 1762 (Diptera: Culicidae) in Panama. Biomedica 33: 70-81.	Moyes CL (2016) literature review
822	2013	2010	2010	Chitre	Panama	7.96098	-80.4267		Aedes aegypti	Larva/pupa collections	F1	larvae		WHO larval bioassay	bendiocarb	carbamate	LC50	0.0002	mg/l					24	hours	Caceres L, Rovira J, Garcia A, Torres R, De La Cruz M (2013) Determining the status of susceptibility to organophosphate, carbamate and pyrethroids insectioides in populations of Aedes aegypti Linneaus, 1762 (Diptera: Culicidae) in Panama. Biomedica 33: 70-81.	Moyes CL (2016) literature review
823	2013	2010	2010	Colon	Panama	9.35682	-79.8503		Aedes aegypti	Larva/pupa collections	F1	larvae		WHO larval bioassay	bendiocarb	carbamate	LC50	0.0002	mg/l					24	hours	Caceres L, Rovira J, Garcia A, Torres R, De La Cruz M (2013) Determining the status of susceptibility to organophosphate, carbamate and pyrethroids insectioides in populations of Aedes aegypti Linneaus, 1762 (Diptera: Culicidae) in Panama. Biomedica 33: 70-81.	Moyes CL (2016) literature review
824	2013	2010	2010	David	Panama	8.42551	-82.3966		Aedes aegypti	Larva/pupa collections	F1	larvae		WHO larval bioassay	bendiocarb	carbamate	LC50	0.0002	mg/l					24	hours	Caceres L, Rovira J, Garcia A, Torres R, De La Cruz M (2013) Determining the status of susceptibility to organophosphate, carbamate and pyrethroids insectioides in populations of Aedes aegypti Linneaus, 1762 (Diptera: Culicidae) in Panama. Biomedica 33: 70-81.	Moyes CL (2016) literature review
825	2013	2010	2010	Puerto Armuelles	Panama	8.26112	-82.8724		Aedes aegypti	Larva/pupa collections	F1	larvae		WHO larval bioassay	bendiocarb	carbamate	LC50	0.0004	mg/l					24	hours	Caceres L, Rovira J, Garcia A, Torres R, De La Cruz M (2013) Determining the status of susceptibility to organophosphate, carbamate and pyrethroids insectioides in populations of Aedes aegypti Linneaus, 1762 (Diptera: Culicidae) in Panama. Biomedica 33: 70-81.	Moyes CL (2016) literature review
826	2013	2010	2010	24 de diciembre	Panama	9.09569	-79.3609		Aedes aegypti	Larva/pupa collections	F1	larvae		WHO larval bioassay	bendiocarb	carbamate	LC50	0.0001	mg/l					24	hours	Caceres L, Rovira J, Garcia A, Torres R, De La Cruz M (2013) Determining the status of susceptibility to organophosphate, carbamate and pyrethroids insectioides in populations of Aedes aegypti Linneaus, 1762 (Diptera: Culicidae) in Panama. Biomedica 33: 70-81.	Moyes CL (2016) literature review
827	2013	2010	2010	Santiago	Panama	8.09633	-80.9668		Aedes aegypti	Larva/pupa collections	F1	larvae		WHO larval bioassay	bendiocarb	carbamate	LC50	0.0004	mg/l					24	hours	Caceres L, Rovira J, Garcia A, Torres R, De La Cruz M (2013) Determining the status of susceptibility to organophosphate, carbamate and pyrethroids insectioides in populations of Aedes aegypti Linneaus, 1762 (Diptera: Culicidae) in Panama. Biomedica 33: 70-81.	Moyes CL (2016) literature review
828	2013	2010	2010	Aguadulce	Panama	8.24725	-80.5417		Aedes aegypti	Larva/pupa collections	F1	larvae		WHO larval bioassay	propoxur	carbamate	LC50	0.0002	mg/l					24	hours	Caceres L, Rovira J, Garcia A, Torres R, De La Cruz M (2013) Determining the status of susceptibility to organophosphate, carbamate and pyrethroids insectioides in populations of Aedes aegypti Linneaus, 1762 (Diptera: Culicidae) in Panama. Biomedica 33: 70-81.	Moyes CL (2016) literature review
829	2013	2010	2010	Changuinola	Panama	9.40759	-82.5237		Aedes aegypti	Larva/pupa collections	F1	larvae		WHO larval bioassay	propoxur	carbamate	LC50	0.0004	mg/l					24	hours	Caceres L, Rovira J, Garcia A, Torres R, De La Cruz M (2013) Determining the status of susceptibility to organophosphate, carbamate and pyrethroids insectioides in populations of Aedes aegypti Linneaus, 1762 (Diptera: Culicidae) in Panama. Biomedica 33: 70-81.	Moyes CL (2016) literature review
830	2013	2010	2010	Chitre	Panama	7.96098	-80.4267		Aedes aegypti	Larva/pupa collections	F1	larvae		WHO larval bioassay	propoxur	carbamate	LC50	0.0002	mg/l					24	hours	Caceres L, Rovira J, Garcia A, Torres R, De La Cruz M (2013) Determining the status of susceptibility to organophosphate, carbamate and pyrethroids insectioides in populations of Aedes aegypti Linneaus, 1762 (Diptera: Culicidae) in Panama. Biomedica 33: 70-81.	Moyes CL (2016) literature review
831	2013	2010	2010	Colon	Panama	9.35682	-79.8503		Aedes aegypti	Larva/pupa collections	F1	larvae		WHO larval bioassay	propoxur	carbamate	LC50	0.0004	mg/l					24	hours	Caceres L, Rovira J, Garcia A, Torres R, De La Cruz M (2013) Determining the status of susceptibility to organophosphate, carbamate and pyrethroids insectioides in populations of Aedes aegypti Linneaus, 1762 (Diptera: Culicidae) in Panama. Biomedica 33: 70-81.	Moyes CL (2016) literature review
832	2013	2010	2010	David	Panama	8.42551	-82.3966		Aedes aegypti	Larva/pupa collections	F1	larvae		WHO larval bioassay	propoxur	carbamate	LC50	0.0003	mg/l					24	hours	Caceres L, Rovira J, Garcia A, Torres R, De La Cruz M (2013) Determining the status of susceptibility to organophosphate, carbamate and pyrethroids insectioides in populations of Aedes aegypti Linneaus, 1762 (Diptera: Culicidae) in Panama. Biomedica 33: 70-81.	Moyes CL (2016) literature review
833	2013	2010	2010	Puerto Armuelles	Panama	8.26112	-82.8724		Aedes aegypti	Larva/pupa collections	F1	larvae		WHO larval bioassay	propoxur	carbamate	LC50	0.0002	mg/l					24	hours	Caceres L, Rovira J, Garcia A, Torres R, De La Cruz M (2013) Determining the status of susceptibility to organophosphate, carbamate and pyrethroids insectioides in populations of Aedes aegypti Linneaus, 1762 (Diptera: Culicidae) in Panama. Biomedica 33: 70-81.	Moyes CL (2016) literature review
834	2013	2010	2010	24 de diciembre	Panama	9.09569	-79.3609		Aedes aegypti	Larva/pupa collections	F1	larvae		WHO larval bioassay	propoxur	carbamate	LC50	0.0002	mg/l					24	hours	Caceres L, Rovira J, Garcia A, Torres R, De La Cruz M (2013) Determining the status of susceptibility to organophosphate, carbamate and pyrethroids insectioides in populations of Aedes aegypti Linneaus, 1762 (Diptera: Culicidae) in Panama. Biomedica 33: 70-81.	Moyes CL (2016) literature review
835	2013	2010	2010	Santiago	Panama	8.09633	-80.9668		Aedes aegypti	Larva/pupa collections	F1	larvae		WHO larval bioassay	propoxur	carbamate	LC50	0.0003	mg/l					24	hours	Caceres L, Rovira J, Garcia A, Torres R, De La Cruz M (2013) Determining the status of susceptibility to organophosphate, carbamate and pyrethroids insectioides in populations of Aedes aegypti Linneaus, 1762 (Diptera: Culicidae) in Panama. Biomedica 33: 70-81.	Moyes CL (2016) literature review
836	2013	2010	2010	Aguadulce	Panama	8.24725	-80.5417		Aedes aegypti	Larva/pupa collections	F1	adults	500	WHO adult bioassay	fenitrothion	organophosphate	mortality	98	%			1	%	60	minutes	Caceres L, Rovira J, Garcia A, Torres R, De La Cruz M (2013) Determining the status of susceptibility to organophosphate, carbamate and pyrethroids insectioides in populations of Aedes aegypti Linneaus, 1762 (Diptera: Culicidae) in Panama. Biomedica 33: 70-81.	Moyes CL (2016) literature review
837	2013	2010	2010	Changuinola	Panama	9.40759	-82.5237		Aedes aegypti	Larva/pupa collections	F1	adults	500	WHO adult bioassay	fenitrothion	organophosphate	mortality	100	%			1	%	60	minutes	Caceres L, Rovira J, Garcia A, Torres R, De La Cruz M (2013) Determining the status of susceptibility to organophosphate, carbamate and pyrethroids insectioides in populations of Aedes aegypti Linneaus, 1762 (Diptera: Culicidae) in Panama. Biomedica 33: 70-81.	Moyes CL (2016) literature review
838	2013	2010	2010	Chitre	Panama	7.96098	-80.4267		Aedes aegypti	Larva/pupa collections	F1	adults	500	WHO adult bioassay	fenitrothion	organophosphate	mortality	99.6	%			1	%	60	minutes	Caceres L, Rovira J, Garcia A, Torres R, De La Cruz M (2013) Determining the status of susceptibility to organophosphate, carbamate and pyrethroids insectioides in populations of Aedes aegypti Linneaus, 1762 (Diptera: Culicidae) in Panama. Biomedica 33: 70-81.	Moyes CL (2016) literature review
839	2013	2010	2010	Colon	Panama	9.35682	-79.8503		Aedes aegypti	Larva/pupa collections	F1	adults	500	WHO adult bioassay	fenitrothion	organophosphate	mortality	99.4	%			1	%	60	minutes	Caceres L, Rovira J, Garcia A, Torres R, De La Cruz M (2013) Determining the status of susceptibility to organophosphate, carbamate and pyrethroids insectioides in populations of Aedes aegypti Linneaus, 1762 (Diptera: Culicidae) in Panama. Biomedica 33: 70-81.	Moyes CL (2016) literature review
840	2013	2010	2010	David	Panama	8.42551	-82.3966		Aedes aegypti	Larva/pupa collections	F1	adults	500	WHO adult bioassay	fenitrothion	organophosphate	mortality	100	%			1	%	60	minutes	Caceres L, Rovira J, Garcia A, Torres R, De La Cruz M (2013) Determining the status of susceptibility to organophosphate, carbamate and pyrethroids insectioides in populations of Aedes aegypti Linneaus, 1762 (Diptera: Culicidae) in Panama. Biomedica 33: 70-81.	Moyes CL (2016) literature review
841	2013	2010	2010	Puerto Armuelles	Panama	8.26112	-82.8724		Aedes aegypti	Larva/pupa collections	F1	adults	500	WHO adult bioassay	fenitrothion	organophosphate	mortality	99.6	%			1	%	60	minutes	Caceres L, Rovira J, Garcia A, Torres R, De La Cruz M (2013) Determining the status of susceptibility to organophosphate, carbamate and pyrethroids insectioides in populations of Aedes aegypti Linneaus, 1762 (Diptera: Culicidae) in Panama. Biomedica 33: 70-81.	Moyes CL (2016) literature review
842	2013	2010	2010	Santiago	Panama	8.09633	-80.9668		Aedes aegypti	Larva/pupa collections	F1	adults	500	WHO adult bioassay	fenitrothion	organophosphate	mortality	99.6	%			1	%	60	minutes	Caceres L, Rovira J, Garcia A, Torres R, De La Cruz M (2013) Determining the status of susceptibility to organophosphate, carbamate and pyrethroids insectioides in populations of Aedes aegypti Linneaus, 1762 (Diptera: Culicidae) in Panama. Biomedica 33: 70-81.	Moyes CL (2016) literature review
843	2013	2010	2010	24 de diciembre	Panama	9.09569	-79.3609		Aedes aegypti	Larva/pupa collections	F1	adults	500	WHO adult bioassay	fenitrothion	organophosphate	mortality	100	%			1	%	60	minutes	Caceres L, Rovira J, Garcia A, Torres R, De La Cruz M (2013) Determining the status of susceptibility to organophosphate, carbamate and pyrethroids insectioides in populations of Aedes aegypti Linneaus, 1762 (Diptera: Culicidae) in Panama. Biomedica 33: 70-81.	Moyes CL (2016) literature review
844	2013	2010	2010	Aguadulce	Panama	8.24725	-80.5417		Aedes aegypti	Larva/pupa collections	F1	adults	500	WHO adult bioassay	bendiocarb	carbamate	mortality	99.8	%			0.1	%	60	minutes	Caceres L, Rovira J, Garcia A, Torres R, De La Cruz M (2013) Determining the status of susceptibility to organophosphate, carbamate and pyrethroids insectioides in populations of Aedes aegypti Linneaus, 1762 (Diptera: Culicidae) in Panama. Biomedica 33: 70-81.	Moyes CL (2016) literature review
845	2013	2010	2010	Changuinola	Panama	9.40759	-82.5237		Aedes aegypti	Larva/pupa collections	F1	adults	500	WHO adult bioassay	bendiocarb	carbamate	mortality	100	%			0.1	%	60	minutes	Caceres L, Rovira J, Garcia A, Torres R, De La Cruz M (2013) Determining the status of susceptibility to organophosphate, carbamate and pyrethroids insectioides in populations of Aedes aegypti Linneaus, 1762 (Diptera: Culicidae) in Panama. Biomedica 33: 70-81.	Moyes CL (2016) literature review
846	2013	2010	2010	Chitre	Panama	7.96098	-80.4267		Aedes aegypti	Larva/pupa collections	F1	adults	500	WHO adult bioassay	bendiocarb	carbamate	mortality	99.8	%			0.1	%	60	minutes	Caceres L, Rovira J, Garcia A, Torres R, De La Cruz M (2013) Determining the status of susceptibility to organophosphate, carbamate and pyrethroids insectioides in populations of Aedes aegypti Linneaus, 1762 (Diptera: Culicidae) in Panama. Biomedica 33: 70-81.	Moyes CL (2016) literature review
847	2013	2010	2010	Colon	Panama	9.35682	-79.8503		Aedes aegypti	Larva/pupa collections	F1	adults	500	WHO adult bioassay	bendiocarb	carbamate	mortality	99.6	%			0.1	%	60	minutes	Caceres L, Rovira J, Garcia A, Torres R, De La Cruz M (2013) Determining the status of susceptibility to organophosphate, carbamate and pyrethroids insectioides in populations of Aedes aegypti Linneaus, 1762 (Diptera: Culicidae) in Panama. Biomedica 33: 70-81.	Moyes CL (2016) literature review
848	2013	2010	2010	David	Panama	8.42551	-82.3966		Aedes aegypti	Larva/pupa collections	F1	adults	500	WHO adult bioassay	bendiocarb	carbamate	mortality	100	%			0.1	%	60	minutes	Caceres L, Rovira J, Garcia A, Torres R, De La Cruz M (2013) Determining the status of susceptibility to organophosphate, carbamate and pyrethroids insectioides in populations of Aedes aegypti Linneaus, 1762 (Diptera: Culicidae) in Panama. Biomedica 33: 70-81.	Moyes CL (2016) literature review
849	2013	2010	2010	Puerto Armuelles	Panama	8.26112	-82.8724		Aedes aegypti	Larva/pupa collections	F1	adults	500	WHO adult bioassay	bendiocarb	carbamate	mortality	99.4	%			0.1	%	60	minutes	Caceres L, Rovira J, Garcia A, Torres R, De La Cruz M (2013) Determining the status of susceptibility to organophosphate, carbamate and pyrethroids insectioides in populations of Aedes aegypti Linneaus, 1762 (Diptera: Culicidae) in Panama. Biomedica 33: 70-81.	Moyes CL (2016) literature review
850	2013	2010	2010	Santiago	Panama	8.09633	-80.9668		Aedes aegypti	Larva/pupa collections	F1	adults	500	WHO adult bioassay	bendiocarb	carbamate	mortality	99.6	%			0.1	%	60	minutes	Caceres L, Rovira J, Garcia A, Torres R, De La Cruz M (2013) Determining the status of susceptibility to organophosphate, carbamate and pyrethroids insectioides in populations of Aedes aegypti Linneaus, 1762 (Diptera: Culicidae) in Panama. Biomedica 33: 70-81.	Moyes CL (2016) literature review
851	2013	2010	2010	24 de diciembre	Panama	9.09569	-79.3609		Aedes aegypti	Larva/pupa collections	F1	adults	500	WHO adult bioassay	bendiocarb	carbamate	mortality	99.4	%			0.1	%	60	minutes	Caceres L, Rovira J, Garcia A, Torres R, De La Cruz M (2013) Determining the status of susceptibility to organophosphate, carbamate and pyrethroids insectioides in populations of Aedes aegypti Linneaus, 1762 (Diptera: Culicidae) in Panama. Biomedica 33: 70-81.	Moyes CL (2016) literature review
852	2013	2010	2010	Aguadulce	Panama	8.24725	-80.5417		Aedes aegypti	Larva/pupa collections	F1	adults	500	WHO adult bioassay	propoxur	carbamate	mortality	99.2	%			0.1	%	60	minutes	Caceres L, Rovira J, Garcia A, Torres R, De La Cruz M (2013) Determining the status of susceptibility to organophosphate, carbamate and pyrethroids insectioides in populations of Aedes aegypti Linneaus, 1762 (Diptera: Culicidae) in Panama. Biomedica 33: 70-81.	Moyes CL (2016) literature review
853	2013	2010	2010	Changuinola	Panama	9.40759	-82.5237		Aedes aegypti	Larva/pupa collections	F1	adults	500	WHO adult bioassay	propoxur	carbamate	mortality	98.8	%			0.1	%	60	minutes	Caceres L, Rovira J, Garcia A, Torres R, De La Cruz M (2013) Determining the status of susceptibility to organophosphate, carbamate and pyrethroids insectioides in populations of Aedes aegypti Linneaus, 1762 (Diptera: Culicidae) in Panama. Biomedica 33: 70-81.	Moyes CL (2016) literature review
854	2013	2010	2010	Chitre	Panama	7.96098	-80.4267		Aedes aegypti	Larva/pupa collections	F1	adults	500	WHO adult bioassay	propoxur	carbamate	mortality	98.8	%			0.1	%	60	minutes	Caceres L, Rovira J, Garcia A, Torres R, De La Cruz M (2013) Determining the status of susceptibility to organophosphate, carbamate and pyrethroids insectioides in populations of Aedes aegypti Linneaus, 1762 (Diptera: Culicidae) in Panama. Biomedica 33: 70-81.	Moyes CL (2016) literature review
855	2013	2010	2010	Colon	Panama	9.35682	-79.8503		Aedes aegypti	Larva/pupa collections	F1	adults	500	WHO adult bioassay	propoxur	carbamate	mortality	99.4	%			0.1	%	60	minutes	Caceres L, Rovira J, Garcia A, Torres R, De La Cruz M (2013) Determining the status of susceptibility to organophosphate, carbamate and pyrethroids insectioides in populations of Aedes aegypti Linneaus, 1762 (Diptera: Culicidae) in Panama. Biomedica 33: 70-81.	Moyes CL (2016) literature review
856	2013	2010	2010	David	Panama	8.42551	-82.3966		Aedes aegypti	Larva/pupa collections	F1	adults	500	WHO adult bioassay	propoxur	carbamate	mortality	99.6	%			0.1	%	60	minutes	Caceres L, Rovira J, Garcia A, Torres R, De La Cruz M (2013) Determining the status of susceptibility to organophosphate, carbamate and pyrethroids insectioides in populations of Aedes aegypti Linneaus, 1762 (Diptera: Culicidae) in Panama. Biomedica 33: 70-81.	Moyes CL (2016) literature review
857	2013	2010	2010	Puerto Armuelles	Panama	8.26112	-82.8724		Aedes aegypti	Larva/pupa collections	F1	adults	500	WHO adult bioassay	propoxur	carbamate	mortality	98.8	%			0.1	%	60	minutes	Caceres L, Rovira J, Garcia A, Torres R, De La Cruz M (2013) Determining the status of susceptibility to organophosphate, carbamate and pyrethroids insectioides in populations of Aedes aegypti Linneaus, 1762 (Diptera: Culicidae) in Panama. Biomedica 33: 70-81.	Moyes CL (2016) literature review
858	2013	2010	2010	Santiago	Panama	8.09633	-80.9668		Aedes aegypti	Larva/pupa collections	F1	adults	500	WHO adult bioassay	propoxur	carbamate	mortality	99	%			0.1	%	60	minutes	Caceres L, Rovira J, Garcia A, Torres R, De La Cruz M (2013) Determining the status of susceptibility to organophosphate, carbamate and pyrethroids insectioides in populations of Aedes aegypti Linneaus, 1762 (Diptera: Culicidae) in Panama. Biomedica 33: 70-81.	Moyes CL (2016) literature review
859	2013	2010	2010	24 de diciembre	Panama	9.09569	-79.3609		Aedes aegypti	Larva/pupa collections	F1	adults	500	WHO adult bioassay	propoxur	carbamate	mortality	98.6	%			0.1	%	60	minutes	Caceres L, Rovira J, Garcia A, Torres R, De La Cruz M (2013) Determining the status of susceptibility to organophosphate, carbamate and pyrethroids insectioides in populations of Aedes aegypti Linneaus, 1762 (Diptera: Culicidae) in Panama. Biomedica 33: 70-81.	Moyes CL (2016) literature review
860	2013	2010	2010	Aguadulce	Panama	8.24725	-80.5417		Aedes aegypti	Larva/pupa collections	F1	adults	500	WHO adult bioassay	deltamethrin	pyrethroid	mortality	98.8	%			0.1	%	60	minutes	Caceres L, Rovira J, Garcia A, Torres R, De La Cruz M (2013) Determining the status of susceptibility to organophosphate, carbamate and pyrethroids insectioides in populations of Aedes aegypti Linneaus, 1762 (Diptera: Culicidae) in Panama. Biomedica 33: 70-81.	Moyes CL (2016) literature review
861	2013	2010	2010	Changuinola	Panama	9.40759	-82.5237		Aedes aegypti	Larva/pupa collections	F1	adults	500	WHO adult bioassay	deltamethrin	pyrethroid	mortality	99	%			0.1	%	60	minutes	Caceres L, Rovira J, Garcia A, Torres R, De La Cruz M (2013) Determining the status of susceptibility to organophosphate, carbamate and pyrethroids insectioides in populations of Aedes aegypti Linneaus, 1762 (Diptera: Culicidae) in Panama. Biomedica 33: 70-81.	Moyes CL (2016) literature review
862	2013	2010	2010	Chitre	Panama	7.96098	-80.4267		Aedes aegypti	Larva/pupa collections	F1	adults	500	WHO adult bioassay	deltamethrin	pyrethroid	mortality	99.6	%			0.1	%	60	minutes	Caceres L, Rovira J, Garcia A, Torres R, De La Cruz M (2013) Determining the status of susceptibility to organophosphate, carbamate and pyrethroids insectioides in populations of Aedes aegypti Linneaus, 1762 (Diptera: Culicidae) in Panama. Biomedica 33: 70-81.	Moyes CL (2016) literature review
863	2013	2010	2010	Colon	Panama	9.35682	-79.8503		Aedes aegypti	Larva/pupa collections	F1	adults	500	WHO adult bioassay	deltamethrin	pyrethroid	mortality	99.8	%			0.1	%	60	minutes	Caceres L, Rovira J, Garcia A, Torres R, De La Cruz M (2013) Determining the status of susceptibility to organophosphate, carbamate and pyrethroids insectioides in populations of Aedes aegypti Linneaus, 1762 (Diptera: Culicidae) in Panama. Biomedica 33: 70-81.	Moyes CL (2016) literature review
864	2013	2010	2010	David	Panama	8.42551	-82.3966		Aedes aegypti	Larva/pupa collections	F1	adults	500	WHO adult bioassay	deltamethrin	pyrethroid	mortality	97.2	%			0.1	%	60	minutes	Caceres L, Rovira J, Garcia A, Torres R, De La Cruz M (2013) Determining the status of susceptibility to organophosphate, carbamate and pyrethroids insectioides in populations of Aedes aegypti Linneaus, 1762 (Diptera: Culicidae) in Panama. Biomedica 33: 70-81.	Moyes CL (2016) literature review
865	2013	2010	2010	Puerto Armuelles	Panama	8.26112	-82.8724		Aedes aegypti	Larva/pupa collections	F1	adults	500	WHO adult bioassay	deltamethrin	pyrethroid	mortality	97.6	%			0.1	%	60	minutes	Caceres L, Rovira J, Garcia A, Torres R, De La Cruz M (2013) Determining the status of susceptibility to organophosphate, carbamate and pyrethroids insectioides in populations of Aedes aegypti Linneaus, 1762 (Diptera: Culicidae) in Panama. Biomedica 33: 70-81.	Moyes CL (2016) literature review
866	2013	2010	2010	Santiago	Panama	8.09633	-80.9668		Aedes aegypti	Larva/pupa collections	F1	adults	500	WHO adult bioassay	deltamethrin	pyrethroid	mortality	99.4	%			0.1	%	60	minutes	Caceres L, Rovira J, Garcia A, Torres R, De La Cruz M (2013) Determining the status of susceptibility to organophosphate, carbamate and pyrethroids insectioides in populations of Aedes aegypti Linneaus, 1762 (Diptera: Culicidae) in Panama. Biomedica 33: 70-81.	Moyes CL (2016) literature review
867	2013	2010	2010	24 de diciembre	Panama	9.09569	-79.3609		Aedes aegypti	Larva/pupa collections	F1	adults	500	WHO adult bioassay	deltamethrin	pyrethroid	mortality	99	%			0.1	%	60	minutes	Caceres L, Rovira J, Garcia A, Torres R, De La Cruz M (2013) Determining the status of susceptibility to organophosphate, carbamate and pyrethroids insectioides in populations of Aedes aegypti Linneaus, 1762 (Diptera: Culicidae) in Panama. Biomedica 33: 70-81.	Moyes CL (2016) literature review
868	2013	2010	2010	Aguadulce	Panama	8.24725	-80.5417		Aedes aegypti	Larva/pupa collections	F1	adults	500	WHO adult bioassay	λ-cyhalothrin	pyrethroid	mortality	98.8	%			0.1	%	60	minutes	Caceres L, Rovira J, Garcia A, Torres R, De La Cruz M (2013) Determining the status of susceptibility to organophosphate, carbamate and pyrethroids insectioides in populations of Aedes aegypti Linneaus, 1762 (Diptera: Culicidae) in Panama. Biomedica 33: 70-81.	Moyes CL (2016) literature review
869	2013	2010	2010	Changuinola	Panama	9.40759	-82.5237		Aedes aegypti	Larva/pupa collections	F1	adults	500	WHO adult bioassay	λ-cyhalothrin	pyrethroid	mortality	95.2	%			0.1	%	60	minutes	Caceres L, Rovira J, Garcia A, Torres R, De La Cruz M (2013) Determining the status of susceptibility to organophosphate, carbamate and pyrethroids insectioides in populations of Aedes aegypti Linneaus, 1762 (Diptera: Culicidae) in Panama. Biomedica 33: 70-81.	Moyes CL (2016) literature review
870	2013	2010	2010	Chitre	Panama	7.96098	-80.4267		Aedes aegypti	Larva/pupa collections	F1	adults	500	WHO adult bioassay	λ-cyhalothrin	pyrethroid	mortality	99.4	%			0.1	%	60	minutes	Caceres L, Rovira J, Garcia A, Torres R, De La Cruz M (2013) Determining the status of susceptibility to organophosphate, carbamate and pyrethroids insectioides in populations of Aedes aegypti Linneaus, 1762 (Diptera: Culicidae) in Panama. Biomedica 33: 70-81.	Moyes CL (2016) literature review
871	2013	2010	2010	Colon	Panama	9.35682	-79.8503		Aedes aegypti	Larva/pupa collections	F1	adults	500	WHO adult bioassay	λ-cyhalothrin	pyrethroid	mortality	99.2	%			0.1	%	60	minutes	Caceres L, Rovira J, Garcia A, Torres R, De La Cruz M (2013) Determining the status of susceptibility to organophosphate, carbamate and pyrethroids insectioides in populations of Aedes aegypti Linneaus, 1762 (Diptera: Culicidae) in Panama. Biomedica 33: 70-81.	Moyes CL (2016) literature review
872	2013	2010	2010	David	Panama	8.42551	-82.3966		Aedes aegypti	Larva/pupa collections	F1	adults	500	WHO adult bioassay	λ-cyhalothrin	pyrethroid	mortality	97.8	%			0.1	%	60	minutes	Caceres L, Rovira J, Garcia A, Torres R, De La Cruz M (2013) Determining the status of susceptibility to organophosphate, carbamate and pyrethroids insectioides in populations of Aedes aegypti Linneaus, 1762 (Diptera: Culicidae) in Panama. Biomedica 33: 70-81.	Moyes CL (2016) literature review
873	2013	2010	2010	Puerto Armuelles	Panama	8.26112	-82.8724		Aedes aegypti	Larva/pupa collections	F1	adults	500	WHO adult bioassay	λ-cyhalothrin	pyrethroid	mortality	93.6	%			0.1	%	60	minutes	Caceres L, Rovira J, Garcia A, Torres R, De La Cruz M (2013) Determining the status of susceptibility to organophosphate, carbamate and pyrethroids insectioides in populations of Aedes aegypti Linneaus, 1762 (Diptera: Culicidae) in Panama. Biomedica 33: 70-81.	Moyes CL (2016) literature review
874	2013	2010	2010	Santiago	Panama	8.09633	-80.9668		Aedes aegypti	Larva/pupa collections	F1	adults	500	WHO adult bioassay	λ-cyhalothrin	pyrethroid	mortality	99.6	%			0.1	%	60	minutes	Caceres L, Rovira J, Garcia A, Torres R, De La Cruz M (2013) Determining the status of susceptibility to organophosphate, carbamate and pyrethroids insectioides in populations of Aedes aegypti Linneaus, 1762 (Diptera: Culicidae) in Panama. Biomedica 33: 70-81.	Moyes CL (2016) literature review
875	2013	2010	2010	24 de diciembre	Panama	9.09569	-79.3609		Aedes aegypti	Larva/pupa collections	F1	adults	500	WHO adult bioassay	λ-cyhalothrin	pyrethroid	mortality	98.4	%			0.1	%	60	minutes	Caceres L, Rovira J, Garcia A, Torres R, De La Cruz M (2013) Determining the status of susceptibility to organophosphate, carbamate and pyrethroids insectioides in populations of Aedes aegypti Linneaus, 1762 (Diptera: Culicidae) in Panama. Biomedica 33: 70-81.	Moyes CL (2016) literature review
876	2013	2010	2010	Aguadulce	Panama	8.24725	-80.5417		Aedes aegypti	Larva/pupa collections	F1	adults	500	WHO adult bioassay	cyfluthrin	pyrethroid	mortality	98	%			0.1	%	60	minutes	Caceres L, Rovira J, Garcia A, Torres R, De La Cruz M (2013) Determining the status of susceptibility to organophosphate, carbamate and pyrethroids insectioides in populations of Aedes aegypti Linneaus, 1762 (Diptera: Culicidae) in Panama. Biomedica 33: 70-81.	Moyes CL (2016) literature review
877	2013	2010	2010	Changuinola	Panama	9.40759	-82.5237		Aedes aegypti	Larva/pupa collections	F1	adults	500	WHO adult bioassay	cyfluthrin	pyrethroid	mortality	95	%			0.1	%	60	minutes	Caceres L, Rovira J, Garcia A, Torres R, De La Cruz M (2013) Determining the status of susceptibility to organophosphate, carbamate and pyrethroids insectioides in populations of Aedes aegypti Linneaus, 1762 (Diptera: Culicidae) in Panama. Biomedica 33: 70-81.	Moyes CL (2016) literature review
878	2013	2010	2010	Chitre	Panama	7.96098	-80.4267		Aedes aegypti	Larva/pupa collections	F1	adults	500	WHO adult bioassay	cyfluthrin	pyrethroid	mortality	99.2	%			0.1	%	60	minutes	Caceres L, Rovira J, Garcia A, Torres R, De La Cruz M (2013) Determining the status of susceptibility to organophosphate, carbamate and pyrethroids insectioides in populations of Aedes aegypti Linneaus, 1762 (Diptera: Culicidae) in Panama. Biomedica 33: 70-81.	Moyes CL (2016) literature review
879	2013	2010	2010	Colon	Panama	9.35682	-79.8503		Aedes aegypti	Larva/pupa collections	F1	adults	500	WHO adult bioassay	cyfluthrin	pyrethroid	mortality	99.6	%			0.1	%	60	minutes	Caceres L, Rovira J, Garcia A, Torres R, De La Cruz M (2013) Determining the status of susceptibility to organophosphate, carbamate and pyrethroids insectioides in populations of Aedes aegypti Linneaus, 1762 (Diptera: Culicidae) in Panama. Biomedica 33: 70-81.	Moyes CL (2016) literature review
880	2013	2010	2010	David	Panama	8.42551	-82.3966		Aedes aegypti	Larva/pupa collections	F1	adults	500	WHO adult bioassay	cyfluthrin	pyrethroid	mortality	95.8	%			0.1	%	60	minutes	Caceres L, Rovira J, Garcia A, Torres R, De La Cruz M (2013) Determining the status of susceptibility to organophosphate, carbamate and pyrethroids insectioides in populations of Aedes aegypti Linneaus, 1762 (Diptera: Culicidae) in Panama. Biomedica 33: 70-81.	Moyes CL (2016) literature review
881	2013	2010	2010	Puerto Armuelles	Panama	8.26112	-82.8724		Aedes aegypti	Larva/pupa collections	F1	adults	500	WHO adult bioassay	cyfluthrin	pyrethroid	mortality	96.4	%			0.1	%	60	minutes	Caceres L, Rovira J, Garcia A, Torres R, De La Cruz M (2013) Determining the status of susceptibility to organophosphate, carbamate and pyrethroids insectioides in populations of Aedes aegypti Linneaus, 1762 (Diptera: Culicidae) in Panama. Biomedica 33: 70-81.	Moyes CL (2016) literature review
882	2013	2010	2010	Santiago	Panama	8.09633	-80.9668		Aedes aegypti	Larva/pupa collections	F1	adults	500	WHO adult bioassay	cyfluthrin	pyrethroid	mortality	99.4	%			0.1	%	60	minutes	Caceres L, Rovira J, Garcia A, Torres R, De La Cruz M (2013) Determining the status of susceptibility to organophosphate, carbamate and pyrethroids insectioides in populations of Aedes aegypti Linneaus, 1762 (Diptera: Culicidae) in Panama. Biomedica 33: 70-81.	Moyes CL (2016) literature review
883	2013	2010	2010	24 de diciembre	Panama	9.09569	-79.3609		Aedes aegypti	Larva/pupa collections	F1	adults	500	WHO adult bioassay	cyfluthrin	pyrethroid	mortality	97.2	%			0.1	%	60	minutes	Caceres L, Rovira J, Garcia A, Torres R, De La Cruz M (2013) Determining the status of susceptibility to organophosphate, carbamate and pyrethroids insectioides in populations of Aedes aegypti Linneaus, 1762 (Diptera: Culicidae) in Panama. Biomedica 33: 70-81.	Moyes CL (2016) literature review
884	2013		2011	pig farm, Tanjung Sepat	Malaysia	2.65597	101.595		Aedes albopictus	Adult collections		adults	45	WHO adult bioassay	DDT	organochlorine	mortality	100	%			4	%	4	hours	Chen CD, Low V, Lau KW, Lee HL, Nazni WA, et al. (2013) FIRST REPORT ON ADULTICIDE SUSCEPTIBILITY STATUS OF AEDES ALBOPICTUS, CULEX QUINQUEFASCIATUS, AND CULEX VISHNUI FROM A PIG FARM IN TANJUNG SEPAT, SELANGOR, MALAYSIA. Journal of the American Mosquito Control Association 29: 243-250	Moyes CL (2016) literature review
885	2013		2011	pig farm, Tanjung Sepat	Malaysia	2.65597	101.595		Aedes albopictus	Adult collections		adults	45	WHO adult bioassay	dieldrin	organochlorine	mortality	100	%			4	%	1	hours	Chen CD, Low V, Lau KW, Lee HL, Nazni WA, et al. (2013) FIRST REPORT ON ADULTICIDE SUSCEPTIBILITY STATUS OF AEDES ALBOPICTUS, CULEX QUINQUEFASCIATUS, AND CULEX VISHNUI FROM A PIG FARM IN TANJUNG SEPAT, SELANGOR, MALAYSIA. Journal of the American Mosquito Control Association 29: 243-250	Moyes CL (2016) literature review
886	2013		2011	pig farm, Tanjung Sepat	Malaysia	2.65597	101.595		Aedes albopictus	Adult collections		adults	45	WHO adult bioassay	propoxur	carbamate	mortality	20	%			0.1	%	2	hours	Chen CD, Low V, Lau KW, Lee HL, Nazni WA, et al. (2013) FIRST REPORT ON ADULTICIDE SUSCEPTIBILITY STATUS OF AEDES ALBOPICTUS, CULEX QUINQUEFASCIATUS, AND CULEX VISHNUI FROM A PIG FARM IN TANJUNG SEPAT, SELANGOR, MALAYSIA. Journal of the American Mosquito Control Association 29: 243-250	Moyes CL (2016) literature review
887	2013		2011	pig farm, Tanjung Sepat	Malaysia	2.65597	101.595		Aedes albopictus	Adult collections		adults	45	WHO adult bioassay	bendiocarb	carbamate	mortality	13.33	%			0.1	%	1	hours	Chen CD, Low V, Lau KW, Lee HL, Nazni WA, et al. (2013) FIRST REPORT ON ADULTICIDE SUSCEPTIBILITY STATUS OF AEDES ALBOPICTUS, CULEX QUINQUEFASCIATUS, AND CULEX VISHNUI FROM A PIG FARM IN TANJUNG SEPAT, SELANGOR, MALAYSIA. Journal of the American Mosquito Control Association 29: 243-250	Moyes CL (2016) literature review
888	2013		2011	pig farm, Tanjung Sepat	Malaysia	2.65597	101.595		Aedes albopictus	Adult collections		adults	45	WHO adult bioassay	malathion	organophosphate	mortality	20	%			5	%	1	hours	Chen CD, Low V, Lau KW, Lee HL, Nazni WA, et al. (2013) FIRST REPORT ON ADULTICIDE SUSCEPTIBILITY STATUS OF AEDES ALBOPICTUS, CULEX QUINQUEFASCIATUS, AND CULEX VISHNUI FROM A PIG FARM IN TANJUNG SEPAT, SELANGOR, MALAYSIA. Journal of the American Mosquito Control Association 29: 243-250	Moyes CL (2016) literature review
889	2013		2011	pig farm, Tanjung Sepat	Malaysia	2.65597	101.595		Aedes albopictus	Adult collections		adults	45	WHO adult bioassay	fenitrothion	organophosphate	mortality	20	%			1	%	2	hours	Chen CD, Low V, Lau KW, Lee HL, Nazni WA, et al. (2013) FIRST REPORT ON ADULTICIDE SUSCEPTIBILITY STATUS OF AEDES ALBOPICTUS, CULEX QUINQUEFASCIATUS, AND CULEX VISHNUI FROM A PIG FARM IN TANJUNG SEPAT, SELANGOR, MALAYSIA. Journal of the American Mosquito Control Association 29: 243-250	Moyes CL (2016) literature review
890	2013		2011	pig farm, Tanjung Sepat	Malaysia	2.65597	101.595		Aedes albopictus	Adult collections		adults	45	WHO adult bioassay	permethrin	pyrethroid	mortality	100	%			0.75	%	1	hours	Chen CD, Low V, Lau KW, Lee HL, Nazni WA, et al. (2013) FIRST REPORT ON ADULTICIDE SUSCEPTIBILITY STATUS OF AEDES ALBOPICTUS, CULEX QUINQUEFASCIATUS, AND CULEX VISHNUI FROM A PIG FARM IN TANJUNG SEPAT, SELANGOR, MALAYSIA. Journal of the American Mosquito Control Association 29: 243-250	Moyes CL (2016) literature review
891	2013		2011	pig farm, Tanjung Sepat	Malaysia	2.65597	101.595		Aedes albopictus	Adult collections		adults	45	WHO adult bioassay	deltamethrin	pyrethroid	mortality	100	%			0.05	%	1	hours	Chen CD, Low V, Lau KW, Lee HL, Nazni WA, et al. (2013) FIRST REPORT ON ADULTICIDE SUSCEPTIBILITY STATUS OF AEDES ALBOPICTUS, CULEX QUINQUEFASCIATUS, AND CULEX VISHNUI FROM A PIG FARM IN TANJUNG SEPAT, SELANGOR, MALAYSIA. Journal of the American Mosquito Control Association 29: 243-250	Moyes CL (2016) literature review
892	2013		2011	pig farm, Tanjung Sepat	Malaysia	2.65597	101.595		Aedes albopictus	Adult collections		adults	45	WHO adult bioassay	cyfluthrin	pyrethroid	mortality	100	%			0.15	%	1	hours	Chen CD, Low V, Lau KW, Lee HL, Nazni WA, et al. (2013) FIRST REPORT ON ADULTICIDE SUSCEPTIBILITY STATUS OF AEDES ALBOPICTUS, CULEX QUINQUEFASCIATUS, AND CULEX VISHNUI FROM A PIG FARM IN TANJUNG SEPAT, SELANGOR, MALAYSIA. Journal of the American Mosquito Control Association 29: 243-250	Moyes CL (2016) literature review
893	2013		2011	pig farm, Tanjung Sepat	Malaysia	2.65597	101.595		Aedes albopictus	Adult collections		adults	45	WHO adult bioassay	λ-cyhalothrin	pyrethroid	mortality	100	%			0.05	%	1	hours	Chen CD, Low V, Lau KW, Lee HL, Nazni WA, et al. (2013) FIRST REPORT ON ADULTICIDE SUSCEPTIBILITY STATUS OF AEDES ALBOPICTUS, CULEX QUINQUEFASCIATUS, AND CULEX VISHNUI FROM A PIG FARM IN TANJUNG SEPAT, SELANGOR, MALAYSIA. Journal of the American Mosquito Control Association 29: 243-250	Moyes CL (2016) literature review
894	2013		2011	pig farm, Tanjung Sepat	Malaysia	2.65597	101.595		Aedes albopictus	Adult collections		adults	45	WHO adult bioassay	etofenprox	pyrethroid	mortality	100	%			0.5	%	1	hours	Chen CD, Low V, Lau KW, Lee HL, Nazni WA, et al. (2013) FIRST REPORT ON ADULTICIDE SUSCEPTIBILITY STATUS OF AEDES ALBOPICTUS, CULEX QUINQUEFASCIATUS, AND CULEX VISHNUI FROM A PIG FARM IN TANJUNG SEPAT, SELANGOR, MALAYSIA. Journal of the American Mosquito Control Association 29: 243-250	Moyes CL (2016) literature review
897	2013	2009	2009	Panuco	Mexico	22.056	-98.1833		Aedes aegypti	Larva/pupa collections	F1	adults	421	Brogdon and McAllister bottle bioassay	d-phenothrin	pyrethroid	LC50	0.24	ug/bottle					1	hours	Flores AE, Ponce G, Silva BG, Gutierrez SM, Bobadilla C, et al. (2013) Wide Spread Cross Resistance to Pyrethroids in Aedes aegypti (Diptera: Culicidae) From Veracruz State Mexico. Journal of Economic Entomology 106: 959-969.	Moyes CL (2016) literature review
898	2013	2009	2009	Tantoyuca	Mexico	21.3485	-98.2294		Aedes aegypti	Larva/pupa collections	F1	adults	720	Brogdon and McAllister bottle bioassay	d-phenothrin	pyrethroid	LC50	0.98	ug/bottle					1	hours	Flores AE, Ponce G, Silva BG, Gutierrez SM, Bobadilla C, et al. (2013) Wide Spread Cross Resistance to Pyrethroids in Aedes aegypti (Diptera: Culicidae) From Veracruz State Mexico. Journal of Economic Entomology 106: 959-969.	Moyes CL (2016) literature review
899	2013	2009	2009	poza Rica	Mexico	20.5333	-97.45		Aedes aegypti	Larva/pupa collections	F1	adults	664	Brogdon and McAllister bottle bioassay	d-phenothrin	pyrethroid	LC50	17.4	ug/bottle					1	hours	Flores AE, Ponce G, Silva BG, Gutierrez SM, Bobadilla C, et al. (2013) Wide Spread Cross Resistance to Pyrethroids in Aedes aegypti (Diptera: Culicidae) From Veracruz State Mexico. Journal of Economic Entomology 106: 959-969.	Moyes CL (2016) literature review
900	2013	2009	2009	Martinez de la Torre	Mexico	20.0618	-97.0519		Aedes aegypti	Larva/pupa collections	F1	adults	300	Brogdon and McAllister bottle bioassay	d-phenothrin	pyrethroid	LC50	4.74	ug/bottle					1	hours	Flores AE, Ponce G, Silva BG, Gutierrez SM, Bobadilla C, et al. (2013) Wide Spread Cross Resistance to Pyrethroids in Aedes aegypti (Diptera: Culicidae) From Veracruz State Mexico. Journal of Economic Entomology 106: 959-969.	Moyes CL (2016) literature review
901	2013	2009	2009	Veracruz	Mexico	19.1726	-96.1333		Aedes aegypti	Larva/pupa collections	F1	adults	353	Brogdon and McAllister bottle bioassay	d-phenothrin	pyrethroid	LC50	14.72	ug/bottle					1	hours	Flores AE, Ponce G, Silva BG, Gutierrez SM, Bobadilla C, et al. (2013) Wide Spread Cross Resistance to Pyrethroids in Aedes aegypti (Diptera: Culicidae) From Veracruz State Mexico. Journal of Economic Entomology 106: 959-969.	Moyes CL (2016) literature review
902	2013	2009	2009	Coatzacoalcos	Mexico	18.1378	-94.4354		Aedes aegypti	Larva/pupa collections	F1	adults	380	Brogdon and McAllister bottle bioassay	d-phenothrin	pyrethroid	LC50	9.97	ug/bottle					1	hours	Flores AE, Ponce G, Silva BG, Gutierrez SM, Bobadilla C, et al. (2013) Wide Spread Cross Resistance to Pyrethroids in Aedes aegypti (Diptera: Culicidae) From Veracruz State Mexico. Journal of Economic Entomology 106: 959-969.	Moyes CL (2016) literature review
903	2013	2009	2009	Cosoleacaque	Mexico	18.0009	-94.6297		Aedes aegypti	Larva/pupa collections	F1	adults	737	Brogdon and McAllister bottle bioassay	d-phenothrin	pyrethroid	LC50	2.18	ug/bottle					1	hours	Flores AE, Ponce G, Silva BG, Gutierrez SM, Bobadilla C, et al. (2013) Wide Spread Cross Resistance to Pyrethroids in Aedes aegypti (Diptera: Culicidae) From Veracruz State Mexico. Journal of Economic Entomology 106: 959-969.	Moyes CL (2016) literature review
904	2013	2009	2009	Panuco	Mexico	22.056	-98.1833		Aedes aegypti	Larva/pupa collections	F1	adults	413	Brogdon and McAllister bottle bioassay	permethrin	pyrethroid	LC50	0.62	ug/bottle					1	hours	Flores AE, Ponce G, Silva BG, Gutierrez SM, Bobadilla C, et al. (2013) Wide Spread Cross Resistance to Pyrethroids in Aedes aegypti (Diptera: Culicidae) From Veracruz State Mexico. Journal of Economic Entomology 106: 959-969.	Moyes CL (2016) literature review
905	2013	2009	2009	Tantoyuca	Mexico	21.3485	-98.2294		Aedes aegypti	Larva/pupa collections	F1	adults	660	Brogdon and McAllister bottle bioassay	permethrin	pyrethroid	LC50	1.24	ug/bottle					1	hours	Flores AE, Ponce G, Silva BG, Gutierrez SM, Bobadilla C, et al. (2013) Wide Spread Cross Resistance to Pyrethroids in Aedes aegypti (Diptera: Culicidae) From Veracruz State Mexico. Journal of Economic Entomology 106: 959-969.	Moyes CL (2016) literature review
906	2013	2009	2009	poza Rica	Mexico	20.5333	-97.45		Aedes aegypti	Larva/pupa collections	F1	adults	600	Brogdon and McAllister bottle bioassay	permethrin	pyrethroid	LC50	7.31	ug/bottle					1	hours	Flores AE, Ponce G, Silva BG, Gutierrez SM, Bobadilla C, et al. (2013) Wide Spread Cross Resistance to Pyrethroids in Aedes aegypti (Diptera: Culicidae) From Veracruz State Mexico. Journal of Economic Entomology 106: 959-969.	Moyes CL (2016) literature review
907	2013	2009	2009	Martinez de la Torre	Mexico	20.0618	-97.0519		Aedes aegypti	Larva/pupa collections	F1	adults	300	Brogdon and McAllister bottle bioassay	permethrin	pyrethroid	LC50	4.84	ug/bottle					1	hours	Flores AE, Ponce G, Silva BG, Gutierrez SM, Bobadilla C, et al. (2013) Wide Spread Cross Resistance to Pyrethroids in Aedes aegypti (Diptera: Culicidae) From Veracruz State Mexico. Journal of Economic Entomology 106: 959-969.	Moyes CL (2016) literature review
908	2013	2009	2009	Veracruz	Mexico	19.1726	-96.1333		Aedes aegypti	Larva/pupa collections	F1	adults	430	Brogdon and McAllister bottle bioassay	permethrin	pyrethroid	LC50	2.41	ug/bottle					1	hours	Flores AE, Ponce G, Silva BG, Gutierrez SM, Bobadilla C, et al. (2013) Wide Spread Cross Resistance to Pyrethroids in Aedes aegypti (Diptera: Culicidae) From Veracruz State Mexico. Journal of Economic Entomology 106: 959-969.	Moyes CL (2016) literature review
909	2013	2009	2009	Coatzacoalcos	Mexico	18.1378	-94.4354		Aedes aegypti	Larva/pupa collections	F1	adults	361	Brogdon and McAllister bottle bioassay	permethrin	pyrethroid	LC50	1.96	ug/bottle					1	hours	Flores AE, Ponce G, Silva BG, Gutierrez SM, Bobadilla C, et al. (2013) Wide Spread Cross Resistance to Pyrethroids in Aedes aegypti (Diptera: Culicidae) From Veracruz State Mexico. Journal of Economic Entomology 106: 959-969.	Moyes CL (2016) literature review
910	2013	2009	2009	Cosoleacaque	Mexico	18.0009	-94.6297		Aedes aegypti	Larva/pupa collections	F1	adults	481	Brogdon and McAllister bottle bioassay	permethrin	pyrethroid	LC50	0.43	ug/bottle					1	hours	Flores AE, Ponce G, Silva BG, Gutierrez SM, Bobadilla C, et al. (2013) Wide Spread Cross Resistance to Pyrethroids in Aedes aegypti (Diptera: Culicidae) From Veracruz State Mexico. Journal of Economic Entomology 106: 959-969.	Moyes CL (2016) literature review
911	2013	2009	2009	Panuco	Mexico	22.056	-98.1833		Aedes aegypti	Larva/pupa collections	F1	adults	311	Brogdon and McAllister bottle bioassay	deltamethrin	pyrethroid	LC50	0.023	ug/bottle					1	hours	Flores AE, Ponce G, Silva BG, Gutierrez SM, Bobadilla C, et al. (2013) Wide Spread Cross Resistance to Pyrethroids in Aedes aegypti (Diptera: Culicidae) From Veracruz State Mexico. Journal of Economic Entomology 106: 959-969.	Moyes CL (2016) literature review
912	2013	2009	2009	Tantoyuca	Mexico	21.3485	-98.2294		Aedes aegypti	Larva/pupa collections	F1	adults	483	Brogdon and McAllister bottle bioassay	deltamethrin	pyrethroid	LC50	0.017	ug/bottle					1	hours	Flores AE, Ponce G, Silva BG, Gutierrez SM, Bobadilla C, et al. (2013) Wide Spread Cross Resistance to Pyrethroids in Aedes aegypti (Diptera: Culicidae) From Veracruz State Mexico. Journal of Economic Entomology 106: 959-969.	Moyes CL (2016) literature review
913	2013	2009	2009	Poza Rica	Mexico	20.5333	-97.45		Aedes aegypti	Larva/pupa collections	F1	adults	299	Brogdon and McAllister bottle bioassay	deltamethrin	pyrethroid	LC50	0.15	ug/bottle					1	hours	Flores AE, Ponce G, Silva BG, Gutierrez SM, Bobadilla C, et al. (2013) Wide Spread Cross Resistance to Pyrethroids in Aedes aegypti (Diptera: Culicidae) From Veracruz State Mexico. Journal of Economic Entomology 106: 959-969.	Moyes CL (2016) literature review
914	2013	2009	2009	Martinez de la Torre	Mexico	20.0618	-97.0519		Aedes aegypti	Larva/pupa collections	F1	adults	379	Brogdon and McAllister bottle bioassay	deltamethrin	pyrethroid	LC50	0.001	ug/bottle					1	hours	Flores AE, Ponce G, Silva BG, Gutierrez SM, Bobadilla C, et al. (2013) Wide Spread Cross Resistance to Pyrethroids in Aedes aegypti (Diptera: Culicidae) From Veracruz State Mexico. Journal of Economic Entomology 106: 959-969.	Moyes CL (2016) literature review
915	2013	2009	2009	Veracruz	Mexico	19.1726	-96.1333		Aedes aegypti	Larva/pupa collections	F1	adults	278	Brogdon and McAllister bottle bioassay	deltamethrin	pyrethroid	LC50	0.159	ug/bottle					1	hours	Flores AE, Ponce G, Silva BG, Gutierrez SM, Bobadilla C, et al. (2013) Wide Spread Cross Resistance to Pyrethroids in Aedes aegypti (Diptera: Culicidae) From Veracruz State Mexico. Journal of Economic Entomology 106: 959-969.	Moyes CL (2016) literature review
916	2013	2009	2009	Coatzacoalcos	Mexico	18.1378	-94.4354		Aedes aegypti	Larva/pupa collections	F1	adults	302	Brogdon and McAllister bottle bioassay	deltamethrin	pyrethroid	LC50	0.175	ug/bottle					1	hours	Flores AE, Ponce G, Silva BG, Gutierrez SM, Bobadilla C, et al. (2013) Wide Spread Cross Resistance to Pyrethroids in Aedes aegypti (Diptera: Culicidae) From Veracruz State Mexico. Journal of Economic Entomology 106: 959-969.	Moyes CL (2016) literature review
917	2013	2009	2009	Cosoleacaque	Mexico	18.0009	-94.6297		Aedes aegypti	Larva/pupa collections	F1	adults	293	Brogdon and McAllister bottle bioassay	deltamethrin	pyrethroid	LC50	0.025	ug/bottle					1	hours	Flores AE, Ponce G, Silva BG, Gutierrez SM, Bobadilla C, et al. (2013) Wide Spread Cross Resistance to Pyrethroids in Aedes aegypti (Diptera: Culicidae) From Veracruz State Mexico. Journal of Economic Entomology 106: 959-969.	Moyes CL (2016) literature review
918	2013	2009	2009	Panuco	Mexico	22.056	-98.1833		Aedes aegypti	Larva/pupa collections	F1	adults	342	Brogdon and McAllister bottle bioassay	cypermethrin	pyrethroid	LC50	0.196	ug/bottle					1	hours	Flores AE, Ponce G, Silva BG, Gutierrez SM, Bobadilla C, et al. (2013) Wide Spread Cross Resistance to Pyrethroids in Aedes aegypti (Diptera: Culicidae) From Veracruz State Mexico. Journal of Economic Entomology 106: 959-969.	Moyes CL (2016) literature review
919	2013	2009	2009	Tantoyuca	Mexico	21.3485	-98.2294		Aedes aegypti	Larva/pupa collections	F1	adults	343	Brogdon and McAllister bottle bioassay	cypermethrin	pyrethroid	LC50	0.124	ug/bottle					1	hours	Flores AE, Ponce G, Silva BG, Gutierrez SM, Bobadilla C, et al. (2013) Wide Spread Cross Resistance to Pyrethroids in Aedes aegypti (Diptera: Culicidae) From Veracruz State Mexico. Journal of Economic Entomology 106: 959-969.	Moyes CL (2016) literature review
920	2013	2009	2009	poza Rica	Mexico	20.5333	-97.45		Aedes aegypti	Larva/pupa collections	F1	adults	325	Brogdon and McAllister bottle bioassay	cypermethrin	pyrethroid	LC50	1.881	ug/bottle					1	hours	Flores AE, Ponce G, Silva BG, Gutierrez SM, Bobadilla C, et al. (2013) Wide Spread Cross Resistance to Pyrethroids in Aedes aegypti (Diptera: Culicidae) From Veracruz State Mexico. Journal of Economic Entomology 106: 959-969.	Moyes CL (2016) literature review
921	2013	2009	2009	Martinez de la Torre	Mexico	20.0618	-97.0519		Aedes aegypti	Larva/pupa collections	F1	adults	418	Brogdon and McAllister bottle bioassay	cypermethrin	pyrethroid	LC50	1.234	ug/bottle					1	hours	Flores AE, Ponce G, Silva BG, Gutierrez SM, Bobadilla C, et al. (2013) Wide Spread Cross Resistance to Pyrethroids in Aedes aegypti (Diptera: Culicidae) From Veracruz State Mexico. Journal of Economic Entomology 106: 959-969.	Moyes CL (2016) literature review
922	2013	2009	2009	Veracruz	Mexico	19.1726	-96.1333		Aedes aegypti	Larva/pupa collections	F1	adults	285	Brogdon and McAllister bottle bioassay	cypermethrin	pyrethroid	LC50	0.276	ug/bottle					1	hours	Flores AE, Ponce G, Silva BG, Gutierrez SM, Bobadilla C, et al. (2013) Wide Spread Cross Resistance to Pyrethroids in Aedes aegypti (Diptera: Culicidae) From Veracruz State Mexico. Journal of Economic Entomology 106: 959-969.	Moyes CL (2016) literature review
923	2013	2009	2009	Coatzacoalcos	Mexico	18.1378	-94.4354		Aedes aegypti	Larva/pupa collections	F1	adults	370	Brogdon and McAllister bottle bioassay	cypermethrin	pyrethroid	LC50	0.405	ug/bottle					1	hours	Flores AE, Ponce G, Silva BG, Gutierrez SM, Bobadilla C, et al. (2013) Wide Spread Cross Resistance to Pyrethroids in Aedes aegypti (Diptera: Culicidae) From Veracruz State Mexico. Journal of Economic Entomology 106: 959-969.	Moyes CL (2016) literature review
924	2013	2009	2009	Cosoleacaque	Mexico	18.0009	-94.6297		Aedes aegypti	Larva/pupa collections	F1	adults	447	Brogdon and McAllister bottle bioassay	cypermethrin	pyrethroid	LC50	0.155	ug/bottle					1	hours	Flores AE, Ponce G, Silva BG, Gutierrez SM, Bobadilla C, et al. (2013) Wide Spread Cross Resistance to Pyrethroids in Aedes aegypti (Diptera: Culicidae) From Veracruz State Mexico. Journal of Economic Entomology 106: 959-969.	Moyes CL (2016) literature review
925	2013	2009	2009	Panuco	Mexico	22.056	-98.1833		Aedes aegypti	Larva/pupa collections	F1	adults	359	Brogdon and McAllister bottle bioassay	α-cypermethrin	pyrethroid	LC50	0.171	ug/bottle					1	hours	Flores AE, Ponce G, Silva BG, Gutierrez SM, Bobadilla C, et al. (2013) Wide Spread Cross Resistance to Pyrethroids in Aedes aegypti (Diptera: Culicidae) From Veracruz State Mexico. Journal of Economic Entomology 106: 959-969.	Moyes CL (2016) literature review
926	2013	2009	2009	Tantoyuca	Mexico	21.3485	-98.2294		Aedes aegypti	Larva/pupa collections	F1	adults	404	Brogdon and McAllister bottle bioassay	α-cypermethrin	pyrethroid	LC50	0.051	ug/bottle					1	hours	Flores AE, Ponce G, Silva BG, Gutierrez SM, Bobadilla C, et al. (2013) Wide Spread Cross Resistance to Pyrethroids in Aedes aegypti (Diptera: Culicidae) From Veracruz State Mexico. Journal of Economic Entomology 106: 959-969.	Moyes CL (2016) literature review
927	2013	2009	2009	poza Rica	Mexico	20.5333	-97.45		Aedes aegypti	Larva/pupa collections	F1	adults	339	Brogdon and McAllister bottle bioassay	α-cypermethrin	pyrethroid	LC50	0.743	ug/bottle					1	hours	Flores AE, Ponce G, Silva BG, Gutierrez SM, Bobadilla C, et al. (2013) Wide Spread Cross Resistance to Pyrethroids in Aedes aegypti (Diptera: Culicidae) From Veracruz State Mexico. Journal of Economic Entomology 106: 959-969.	Moyes CL (2016) literature review
928	2013	2009	2009	Martinez de la Torre	Mexico	20.0618	-97.0519		Aedes aegypti	Larva/pupa collections	F1	adults	287	Brogdon and McAllister bottle bioassay	α-cypermethrin	pyrethroid	LC50	0.467	ug/bottle					1	hours	Flores AE, Ponce G, Silva BG, Gutierrez SM, Bobadilla C, et al. (2013) Wide Spread Cross Resistance to Pyrethroids in Aedes aegypti (Diptera: Culicidae) From Veracruz State Mexico. Journal of Economic Entomology 106: 959-969.	Moyes CL (2016) literature review
929	2013	2009	2009	Veracruz	Mexico	19.1726	-96.1333		Aedes aegypti	Larva/pupa collections	F1	adults	337	Brogdon and McAllister bottle bioassay	α-cypermethrin	pyrethroid	LC50	0.32	ug/bottle					1	hours	Flores AE, Ponce G, Silva BG, Gutierrez SM, Bobadilla C, et al. (2013) Wide Spread Cross Resistance to Pyrethroids in Aedes aegypti (Diptera: Culicidae) From Veracruz State Mexico. Journal of Economic Entomology 106: 959-969.	Moyes CL (2016) literature review
930	2013	2009	2009	Coatzacoalcos	Mexico	18.1378	-94.4354		Aedes aegypti	Larva/pupa collections	F1	adults	334	Brogdon and McAllister bottle bioassay	α-cypermethrin	pyrethroid	LC50	0.579	ug/bottle					1	hours	Flores AE, Ponce G, Silva BG, Gutierrez SM, Bobadilla C, et al. (2013) Wide Spread Cross Resistance to Pyrethroids in Aedes aegypti (Diptera: Culicidae) From Veracruz State Mexico. Journal of Economic Entomology 106: 959-969.	Moyes CL (2016) literature review
931	2013	2009	2009	Cosoleacaque	Mexico	18.0009	-94.6297		Aedes aegypti	Larva/pupa collections	F1	adults	361	Brogdon and McAllister bottle bioassay	α-cypermethrin	pyrethroid	LC50	0.005	ug/bottle					1	hours	Flores AE, Ponce G, Silva BG, Gutierrez SM, Bobadilla C, et al. (2013) Wide Spread Cross Resistance to Pyrethroids in Aedes aegypti (Diptera: Culicidae) From Veracruz State Mexico. Journal of Economic Entomology 106: 959-969.	Moyes CL (2016) literature review
932	2013	2009	2009	Panuco	Mexico	22.056	-98.1833		Aedes aegypti	Larva/pupa collections	F1	adults	294	Brogdon and McAllister bottle bioassay	z-cypermethrin	pyrethroid	LC50	0.2	ug/bottle					1	hours	Flores AE, Ponce G, Silva BG, Gutierrez SM, Bobadilla C, et al. (2013) Wide Spread Cross Resistance to Pyrethroids in Aedes aegypti (Diptera: Culicidae) From Veracruz State Mexico. Journal of Economic Entomology 106: 959-969.	Moyes CL (2016) literature review
933	2013	2009	2009	Tantoyuca	Mexico	21.3485	-98.2294		Aedes aegypti	Larva/pupa collections	F1	adults	345	Brogdon and McAllister bottle bioassay	z-cypermethrin	pyrethroid	LC50	0.99	ug/bottle					1	hours	Flores AE, Ponce G, Silva BG, Gutierrez SM, Bobadilla C, et al. (2013) Wide Spread Cross Resistance to Pyrethroids in Aedes aegypti (Diptera: Culicidae) From Veracruz State Mexico. Journal of Economic Entomology 106: 959-969.	Moyes CL (2016) literature review
934	2013	2009	2009	poza Rica	Mexico	20.5333	-97.45		Aedes aegypti	Larva/pupa collections	F1	adults	318	Brogdon and McAllister bottle bioassay	z-cypermethrin	pyrethroid	LC50	1.096	ug/bottle					1	hours	Flores AE, Ponce G, Silva BG, Gutierrez SM, Bobadilla C, et al. (2013) Wide Spread Cross Resistance to Pyrethroids in Aedes aegypti (Diptera: Culicidae) From Veracruz State Mexico. Journal of Economic Entomology 106: 959-969.	Moyes CL (2016) literature review
935	2013	2009	2009	Martinez de la Torre	Mexico	20.0618	-97.0519		Aedes aegypti	Larva/pupa collections	F1	adults	341	Brogdon and McAllister bottle bioassay	z-cypermethrin	pyrethroid	LC50	0.337	ug/bottle					1	hours	Flores AE, Ponce G, Silva BG, Gutierrez SM, Bobadilla C, et al. (2013) Wide Spread Cross Resistance to Pyrethroids in Aedes aegypti (Diptera: Culicidae) From Veracruz State Mexico. Journal of Economic Entomology 106: 959-969.	Moyes CL (2016) literature review
936	2013	2009	2009	Veracruz	Mexico	19.1726	-96.1333		Aedes aegypti	Larva/pupa collections	F1	adults	286	Brogdon and McAllister bottle bioassay	z-cypermethrin	pyrethroid	LC50	0.376	ug/bottle					1	hours	Flores AE, Ponce G, Silva BG, Gutierrez SM, Bobadilla C, et al. (2013) Wide Spread Cross Resistance to Pyrethroids in Aedes aegypti (Diptera: Culicidae) From Veracruz State Mexico. Journal of Economic Entomology 106: 959-969.	Moyes CL (2016) literature review
937	2013	2009	2009	Coatzacoalcos	Mexico	18.1378	-94.4354		Aedes aegypti	Larva/pupa collections	F1	adults	283	Brogdon and McAllister bottle bioassay	z-cypermethrin	pyrethroid	LC50	1.364	ug/bottle					1	hours	Flores AE, Ponce G, Silva BG, Gutierrez SM, Bobadilla C, et al. (2013) Wide Spread Cross Resistance to Pyrethroids in Aedes aegypti (Diptera: Culicidae) From Veracruz State Mexico. Journal of Economic Entomology 106: 959-969.	Moyes CL (2016) literature review
938	2013	2009	2009	Cosoleacaque	Mexico	18.0009	-94.6297		Aedes aegypti	Larva/pupa collections	F1	adults	246	Brogdon and McAllister bottle bioassay	z-cypermethrin	pyrethroid	LC50	0.102	ug/bottle					1	hours	Flores AE, Ponce G, Silva BG, Gutierrez SM, Bobadilla C, et al. (2013) Wide Spread Cross Resistance to Pyrethroids in Aedes aegypti (Diptera: Culicidae) From Veracruz State Mexico. Journal of Economic Entomology 106: 959-969.	Moyes CL (2016) literature review
939	2013	2009	2009	Panuco	Mexico	22.056	-98.1833		Aedes aegypti	Larva/pupa collections	F1	adults	480	Brogdon and McAllister bottle bioassay	λ-cyhalothrin	pyrethroid	LC50	0.006	ug/bottle					1	hours	Flores AE, Ponce G, Silva BG, Gutierrez SM, Bobadilla C, et al. (2013) Wide Spread Cross Resistance to Pyrethroids in Aedes aegypti (Diptera: Culicidae) From Veracruz State Mexico. Journal of Economic Entomology 106: 959-969.	Moyes CL (2016) literature review
940	2013	2009	2009	Tantoyuca	Mexico	21.3485	-98.2294		Aedes aegypti	Larva/pupa collections	F1	adults	270	Brogdon and McAllister bottle bioassay	λ-cyhalothrin	pyrethroid	LC50	0.001	ug/bottle					1	hours	Flores AE, Ponce G, Silva BG, Gutierrez SM, Bobadilla C, et al. (2013) Wide Spread Cross Resistance to Pyrethroids in Aedes aegypti (Diptera: Culicidae) From Veracruz State Mexico. Journal of Economic Entomology 106: 959-969.	Moyes CL (2016) literature review
941	2013	2009	2009	poza Rica	Mexico	20.5333	-97.45		Aedes aegypti	Larva/pupa collections	F1	adults	480	Brogdon and McAllister bottle bioassay	λ-cyhalothrin	pyrethroid	LC50	0.109	ug/bottle					1	hours	Flores AE, Ponce G, Silva BG, Gutierrez SM, Bobadilla C, et al. (2013) Wide Spread Cross Resistance to Pyrethroids in Aedes aegypti (Diptera: Culicidae) From Veracruz State Mexico. Journal of Economic Entomology 106: 959-969.	Moyes CL (2016) literature review
942	2013	2009	2009	Martinez de la Torre	Mexico	20.0618	-97.0519		Aedes aegypti	Larva/pupa collections	F1	adults	369	Brogdon and McAllister bottle bioassay	λ-cyhalothrin	pyrethroid	LC50	0.006	ug/bottle					1	hours	Flores AE, Ponce G, Silva BG, Gutierrez SM, Bobadilla C, et al. (2013) Wide Spread Cross Resistance to Pyrethroids in Aedes aegypti (Diptera: Culicidae) From Veracruz State Mexico. Journal of Economic Entomology 106: 959-969.	Moyes CL (2016) literature review
943	2013	2009	2009	Veracruz	Mexico	19.1726	-96.1333		Aedes aegypti	Larva/pupa collections	F1	adults	390	Brogdon and McAllister bottle bioassay	λ-cyhalothrin	pyrethroid	LC50	0.047	ug/bottle					1	hours	Flores AE, Ponce G, Silva BG, Gutierrez SM, Bobadilla C, et al. (2013) Wide Spread Cross Resistance to Pyrethroids in Aedes aegypti (Diptera: Culicidae) From Veracruz State Mexico. Journal of Economic Entomology 106: 959-969.	Moyes CL (2016) literature review
[truncated: 5,737 more rows]
